# Supplementary material for: RdRp-based sensitive taxonomic classification of RNA viruses for metagenomic data
Source: Brief Bioinform. 2022 Feb 7;23(2):bbac011. doi: 10.1093/bib/bbac011 (PMC8921650; doi:10.1093/bib/bbac011)
Supplement: suppl_data_bbac011 [file suppl_data_bbac011.zip]

Archive with 5 entries (5 files):
- oup-authoring-template.cls
- RdRpBin.tex
- reference.bib
- Response Letter.pdf
- SUPPLEMENTARY.pdf
