# Supplementary material for: RdRp-based sensitive taxonomic classification of RNA viruses for metagenomic data
Source: Brief Bioinform. 2022 Feb 7;23(2):bbac011. doi: 10.1093/bib/bbac011 (PMC8921650; doi:10.1093/bib/bbac011)
Supplement: suppl_data_bbac011 [file suppl_data_bbac011.zip › RdRpBin.tex]

%%
%% Copyright 2020 OXFORD UNIVERSITY PRESS
%%
%% This file is part of the 'oup-authoring-template Bundle'.
%% ---------------------------------------------
%%
%% It may be distributed under the conditions of the LaTeX Project Public
%% License, either version 1.2 of this license or (at your option) any
%% later version.  The latest version of this license is in
%%    http://www.latex-project.org/lppl.txt
%% and version 1.2 or later is part of all distributions of LaTeX
%% version 1999/12/01 or later.
%%
%% The list of all files belonging to the 'oup-authoring-template Bundle' is
%% given in the file `manifest.txt'.
%%
%% Template article for OXFORD UNIVERSITY PRESS's document class `oup-authoring-template'
%% with bibliographic references
%%

%%%CONTEMPORARY%%%
% \documentclass[unnumsec,webpdf,contemporary,large]{oup-authoring-template}%
%\documentclass[unnumsec,webpdf,contemporary,large,namedate]{oup-authoring-template}% uncomment this line for author year citations and comment the above
%\documentclass[unnumsec,webpdf,contemporary,medium]{oup-authoring-template}
%\documentclass[unnumsec,webpdf,contemporary,small]{oup-authoring-template}

%%%MODERN%%%
\documentclass[unnumsec,webpdf,modern,large]{oup-authoring-template}
%\documentclass[unnumsec,webpdf,modern,large,namedate]{oup-authoring-template}% uncomment this line for author year citations and comment the above
% \documentclass[unnumsec,webpdf,modern,medium]{oup-authoring-template}
%\documentclass[unnumsec,webpdf,modern,small]{oup-authoring-template}

%%%TRADITIONAL%%%
% \documentclass[unnumsec,webpdf,traditional,large]{oup-authoring-template}
%\documentclass[unnumsec,webpdf,traditional,large,namedate]{oup-authoring-template}% uncomment this line for author year citations and comment the above
%\documentclass[unnumsec,namedate,webpdf,traditional,medium]{oup-authoring-template}
%\documentclass[namedate,webpdf,traditional,small]{oup-authoring-template}

%\onecolumn % for one column layouts

%\usepackage{showframe}
\usepackage{color}

\graphicspath{{Fig/}}

% line numbers
%\usepackage[mathlines, switch]{lineno}
%\usepackage[right]{lineno}
\usepackage{makecell}
\newcommand*{\red}{\textcolor{red}}
\newcommand*{\blue}{\textcolor{blue}}
\newcommand*{\gray}{\textcolor{gray}}
\newcommand{\name}{RdRpBin}
\newcommand{\dataname}{NCBI-RdRp}
% use 'shorten' to annotate the deleted words

% \makeatletter
% \renewcommand\subsection{\@startsection{subsection}{2}{\z@}%
%                                      {-3.25ex\@plus -1ex \@minus -.2ex}%
%                                      {1.5ex \@plus .2ex}%
%                                      {\normalfont\large\bfseries}}% from \large
% \renewcommand\subsubsection{\@startsection{subsubsection}{3}{\z@}%
%                                      {-3.25ex\@plus -1ex \@minus -.2ex}%
%                                      {1.5ex \@plus .2ex}%
%                                      {\normalfont\normalsize\bfseries}}% from \normalsize
% \makeatother

\theoremstyle{thmstyleone}%
\newtheorem{theorem}{Theorem}%  meant for continuous numbers
%%\newtheorem{theorem}{Theorem}[section]% meant for sectionwise numbers
%% optional argument [theorem] produces theorem numbering sequence instead of independent numbers for Proposition
\newtheorem{proposition}[theorem]{Proposition}%
%%\newtheorem{proposition}{Proposition}% to get separate numbers for theorem and proposition etc.
\theoremstyle{thmstyletwo}%
\newtheorem{example}{Example}%
\newtheorem{remark}{Remark}%
\theoremstyle{thmstylethree}%
\newtheorem{definition}{Definition}

\begin{document}

\journaltitle{Journal Title Here}
\DOI{DOI HERE}
\copyrightyear{2019}
\pubyear{2019}
\access{Advance Access Publication Date: Day Month Year}
\appnotes{Paper}

\firstpage{1}

%\subtitle{Subject Section}

\title[Virus read binning]{RdRp-based sensitive taxonomic classification of RNA viruses for metagenomic data}

\author{Xubo Tang}
\author{Jiayu Shang}
\author[$\ast$]{Yanni Sun}
% \author[3]{Fourth Author}
% \author[4]{Fifth Author}

\authormark{Tang et al.}

\address{\orgdiv{Department of Electrical Engineering}, \orgname{City University of Hong Kong}, \orgaddress{\street{Tat Chee Avenue}, \state{Kowloon}, \country{Hong Kong, China SAR}}}
% \address[2]{\orgdiv{Department}, \orgname{Organization}, \orgaddress{\street{Street}, \postcode{Postcode}, \state{State}, \country{Country}}}
% \address[3]{\orgdiv{Department}, \orgname{Organization}, \orgaddress{\street{Street}, \postcode{Postcode}, \state{State}, \country{Country}}}
% \address[4]{\orgdiv{Department}, \orgname{Organization}, \orgaddress{\street{Street}, \postcode{Postcode}, \state{State}, \country{Country}}}

\corresp[$\ast$]{Corresponding author. \href{email:email-id.com}{yannisun@cityu.edu.hk}}

\received{Date}{0}{Year}
\revised{Date}{0}{Year}
\accepted{Date}{0}{Year}

%\editor{Associate Editor: Name}

%\abstract{
%\textbf{Motivation:} .\\
%\textbf{Results:} .\\
%\textbf{Availability:} .\\
%\textbf{Contact:} \href{name@bio.com}{name@bio.com}\\
%\textbf{Supplementary information:} Supplementary data are available at \textit{Briefings in Bioinformatics}
%online.}

\abstract{With advances in library construction protocols and next-generation sequencing technologies, viral metagenomic sequencing has become the major source for novel virus discovery. Conducting taxonomic classification for metagenomic data is an important means to characterize the viral composition in the underlying samples. However, RNA viruses are abundant and highly diverse, jeopardizing the sensitivity of comparison-based classification methods. 
To improve the sensitivity of read-level taxonomic classification, we developed a RdRp gene-based read classification tool \name. It combines alignment-based strategy with machine learning models in order to fully exploit the sequence properties of RdRp. 
We tested our method and compared its performance with the state-of-the-art tools on the simulated and real sequencing data. 
\name\ competes favorably with all. In particular, when the query RNA viruses share low \red{sequence} similarity with the known viruses ($\sim0.4$), our tool can still maintain a higher F-score than the state-of-the-art tools. The experimental results on real data also showed that \name\ can classify more RNA viral reads with a relatively low false-positive rate. Thus, \name\ can be utilized to classify novel and diverged RNA viruses.}
\keywords{RNA virus, RNA-dependent RNA polymerase, Probabilistic Relational Neighbor Classifier, Graph Neural Network}

%TC:ignore
\boxedtext{
\begin{itemize}
\item RNA virus taxonomy classification is a key step for viral composition analysis and novel RNA virus discovery in metagenomic data.
\item We developed a read classification tool named \name\ that uses RNA-dependent RNA polymerase gene for RNA virus composition analysis.
\item By combining alignment-based strategies and graph-based learning models, \name\ outperformed other state-of-the-art tools on both simulated and real sequencing data.
\end{itemize}}
%TC:endignore

\maketitle


\section{Introduction}
% yanni 08_27: Missing information: problem formulation: inputs and outputs. Reads-based classification (more like binning). So, you also need to cite some binning tools and talk about the resemblance in problem formulation. 
% Background: why viral composition analysis
Eukaryotic viruses are abundant and diverse.  
%Currently, researchers speculate that there are still many unknown viruses in the biosphere \cite{anthony2013strategy}. 
Based on the recent report of IPBES Workshop on Biodiversity and Pandemics \cite{zhongming2020ipbes}, it is estimated that $\sim$1.7 million viruses inhabit mammal and avian hosts, and 631,000$-$827,000 of them may infect humans. 
%Many of these viruses are not pathogenic to humans \cite{balloux2017q}. 
Although many viruses are commensal, some viruses, especially RNA viruses, have caused notorious infectious diseases, such as SARS, Ebola, COVID-19, etc. Many RNA viral pathogens are zoonotic viruses that have animals as their native hosts. It is estimated that about 75\% of new human diseases are caused by microbes originating in animals \cite{jones2008global}. To prepare for future breakouts of new infectious diseases, it is important to conduct viral composition analysis from a wide range of environmental niches and host-associated samples.  

% Challenges
Metagenomic sequencing, which can sequence all the microorganisms present in one sample,  has become the favored approach for virus discovery \cite{davila2019review}. In particular, it enables viral genome discovery without prior knowledge of the sequence for primers, allowing us to study both known and novel viruses. %A number of pipelines have been developed for  virus identification in metagenomic data \cite{vip, viralMetaReview}.
%Metagenomic sequencing, which can sequence all genetic materials from a host-associated or environmental sample, is the major resource for new virus discovery. In particular, viral metagenomics, which focuses on sequencing viruses in a sample using customized protocols, has revealed many novel viruses from a range of ecosystems such as the ocean \cite{williamson2012metagenomic}, soil \cite{fierer2012cross}, and human gut \cite{aggarwala2017viral}. With the advancement of next-generation sequencing technologies (NGS), metagenomic technology can provide more data at a low cost and accelerate the discovery of uncultured viruses. Conducting virus composition analysis is thus a central research topic.

%fixme-Oct-22 [done]: should emphasises the challenge about non-complete dataset and high sequence diversity.
However, it is not trivial to  characterize RNA viruses from metagenomic data. There are two major challenges. 
% First, the sheer amount of reads poses challenges for algorithm design, which must be able to scale well to the increase of the data size. Second, even with current virus enrichment techniques, viral metagenomic data still contain highly heterogeneous compositions, with the viruses accounting for a relatively small portion of the whole sample. 
First, the reference database is far from being complete, which can lead to a low recall of comparison-based methods. Second, RNA viruses in ecosystems, such as the marine water, are more diverse than currently characterized viruses \cite{simmonds2017virus}. Newly identified viruses or viral genes may not share any significant sequence similarity with the reference genomes, which can fail the most powerful sequence comparison methods. Thus, methods beyond sequence comparison are in great need to conduct sensitive taxonomic classification for new viruses. 
%And it requires learning-based approaches to extract higher-level features to identify and classify them.
%This poses a signal-to-noise issue and requires a carefully designed method to detect virus-specific reads from others.

% Previous work
Due to the complexity of metagenomic data, most pipelines for viral analysis combine reference-based classification and \textit{de novo} assembly. Some conduct \textit{de novo} assembly first and compare the contigs with references for phylogenetic analysis \cite{paez2017nontargeted}.  The others classify reads into different taxonomic groups using reference-based methods and then conduct assembly for each group \cite{li2016vip, lin2017drvm}. 
%Because direct applying \denovo assembly on metagenomic data requires massive computing resources and is error-prone, classification followed by detailed analysis is more practical for strain-level characterization. 
While these virus identification tools made significant contributions in purifying the data by removing non-virus reads and classifying virus-like reads into functional/taxonomic groups, their performance heavily depends on high-quality viral references. However, quality viral references are not always available for new and host-switching viruses. Thus, there is a need for new methods that can classify both closely and remotely related RNA viruses. In this work, we will introduce a new method that capitalizes on the utilities of alignment-based and learning-based methods for maximizing the sensitivity of read-level taxonomic classification. Before we detail our method, we first summarize the related work.  

\subsection{Related work}
Composition analysis can be conducted at read level or contig level. Although contigs contain more information than short reads, metagenomic assembly is still computationally challenging and can be error-prone for complex data. Thus, read binning, which clusters reads of the same origin, is also a popular method for composition analysis at read level \cite{li2016vip, lin2017drvm}. In this work, we will conduct composition analysis.

For metagenomic data taxonomic classification, there are two types of methods: reference-based and marker-based. Basic Local Alignment Search Tool (BLAST) \cite{altschul1990basic} is a tool that has been commonly used in aligning the unknown biological sequences against the reference database. But it is too computationally expensive to classify a large number of metagenomic sequencing reads. To improve the efficiency, DIAMOND \cite{buchfink2021sensitive} builds indexes for the protein references and queries simultaneously, achieving up to 10,000x speedup compared to BLAST. To get the taxon of reads, Kaiju \cite{menzel2016fast} uses the minimum exact match, and MMseqs2 \cite{steinegger2017mmseqs2} and Kraken2 \cite{wood2019improved} use k-mer matching.
% Kaiju \cite{menzel2016fast} uses the minimum exact match to get the taxon of reads. MMseqs2 \cite{steinegger2017mmseqs2} uses k-mer matching, and Kraken2 \cite{wood2019improved} uses k-mers and the lowest common ancestor to classify the reads.
However, the performance of reference-based methods will decrease with the increase of the distance between the test set and the reference database, or when the reference database is incomplete. 
% For example, Anna Tovo et al. \cite{tovo2020taxonomic} found that Kaiju usually overestimated the number of genera.

%yanni 08_27: The marker-based method is an important transition to our method. So, the tone should be more positive. Clearly show the advantages of marker-based methods. Then you can talk that Core-Kaiju …..
%yanni 09_07: the messages of the following paragraph are a little confusing. Sentence 2 and 3 are saying that the marker-based methods are not good? Others are saying it is good. We only need to keep one side to show the advantages of marker-based methods
%xubo: Sentence 2 and 3 are talking about the limitation of reference-based methods, not marker-based methods. %ys-10/6: So I moved it to the previous paragraph. No need to mingle these two. 

The second type of method is marker-based and has shown better profiling performance in taxonomy classification \cite{beghini2021integrating, tovo2020taxonomic}.
% The reference database for the marker-based method includes only specific gene families that have good discriminatory power between species. So, using markers reduces the false positive rate in taxonomic classification. 
% \red{RdRp may not have the desired description power}
Because the marker-based reference database is much smaller, it leads to higher efficiency. MetaPhlAn3 \cite{beghini2021integrating} is a marker-based tool that contains 1.1M marker genes. It achieves better performance than other profiling tools with lower time and memory consumption. Core-Kaiju is a tool that combines Kaiju and the core protein family to improve precision. 
% shorten
% \red{The results show that after using markers, the F-score of the taxonomic classification improves from 0.13 to 0.75 on the high-complexity dataset CAMI \cite{sczyrba2017critical} compared to the original Kaiju.} 
However, although these tools have achieved excellent performance on the composition analysis, most of the tests were conducted on bacteria. Because RNA viruses and bacteria have highly different sequence compositions and gene organization, different batches of efforts are needed for choosing and using the marker genes from RNA viruses.

%yanni 08_27: Versatile …vs. most conserved? Need to be more specific about RdRp’s function in RNA viruses. It is “indispensable for most RNA viruses to xxx” and can be found in most RNA virsues. \red{, including thumb, palm, and finger} \cite{venkataraman2018rna}

\subsection{Overview of our method}
Because previous works have shown that using marker-based genes can improve the classification performance, we will design our taxonomic classification model based on RNA-dependent RNA polymerase (RdRp) genes, which are responsible for replicating the genome and performing transcription \cite{wolf2018origins} in RNA viruses. RdRp gene exists in almost all RNA viruses, except retroviruses, such as human immunodeficiency viruses (HIV). 
% shorten
% \red{, which makes use of RNA-dependent DNA polymerase to synthesize DNA from their viral RNA genomes}. 
%The average length of RdRp is less than 500 amino acids, and its core structure is conserved. 
As the only universal gene among RNA viruses, researchers use RdRps to 
% evaluate the evolutionary relationships between virus families \cite{simmonds2017virus} and 
study the phylogeny relationship of RNA viruses \cite{simmonds2017virus, wolf2018origins}. 
%However, its own nature, such as high sequential diversity, also brings difficulty to its identification. We will talk about its properties in detail in the Methods section. And in the following part, we analyzed RdRps from different orders. 
In this work, we focus on order-level taxonomic classification for RNA viruses. The order-level labels for available RNA viruses are relatively stable. 
According to ICTV, the number of taxa of RNA viruses changed from 28 to 29 at the order level, and 102 to 111 at the family level from 2019 to 2020 \cite{walker2021changes}. In addition, as we will use learning-based methods, order-level classification allows us to obtain more training data. When more RNA viruses are sequenced and classified, our framework can be conveniently adjusted to lower ranks.
% RNA viruses: order 28->29, family 102->111
% All viruses: order 55->59, family 168->189
% xubo comment about order level taxa in ICTV:
% The original text in [Global Organization and Proposed Megataxonomy of the Virus World] is as follow: "Recently, the International Committee on Taxonomy of Viruses (ICTV) formally approved the possibility to classify viruses known only from genomic sequence (53) and to create taxa above the rank of order (54), thus opening the door for a comprehensive taxonomic scheme." I found actually it talked about two things, it didn't mean that adopted genome-based taxonomic classification at the rank of order. One thing is that, previously, the criteria of taxa classification considered biological properties or multiple concepts (phylogeny, sequences distance) [Virus taxonomy in the age of metagenomics]. But from 2017 or 2018, they started to only consider the sequences distance for some taxa. An example is shown in [The new scope of virus taxonomy: partitioning the virosphere into 15 hierarchical ranks], Nidovirus taxa demarcation and rank assignment were defined by DivErsity pArtitioning by hieRarchical Clustering (DEmARC) analysis, a distance-based method with improved predictive power and inferred biological relevance. Another thing is that, before 2018, the highest level in ICTV is order, but as more and more viruses are discovered, researchers need a higher level to classify them, so starting in 2018, there are higher levels above order.


% \textcolor{red}{One of the reasons for classifying at the order level is that the higher level is less likely to change in number and classification in the future, because a higher level means more lenient demarcation criteria. Based on the classification criteria on ICTV \cite{international2020new}, taking Embora as an example, }
% \textcolor{red}{The reason why classifying in order level is partly due, on the one hand, to the current diversity of criteria for classifying viruses from different groups and the more lenient classification criteria for higher ranking scores \cite{lefkowitz2018virus}. In other words, the higher ranking classification is less likely to change in number and classification in the future. With the discovering of the new RNA viruses, researchers called for creating more taxa above the rank of order \cite{gorbalenya2018increasing}. On the other hand, classifying at the order level ensures that we have enough training data.}


% to ensure that there are enough training data, we group these RdRp sequences at the order level.
%But their sequences is highly divergent. In the following methods part, we analyzed RdRp from different orders and found that even if we clustered the sequences with a 40\% identity percentage, Mononegavirales and Picornavirales still had more than 50 clusters. And we also analyzed RdRp from different family domains and found that RdRp inside the same family are not highly conserved in most regions.

%fixme-ys-9/14: this following paragraph is not that related because these models are not for taxonomic classification. You can mention them in the Methods section. CHEER and PhaGCN should be mentioned too.
%Some studies applied deep learning in biological sequences classification problems and achieved better performance than the traditional methods. DeepFam \cite{seo2018deepfam} use the convolutional neural network (CNN) to classify the protein families. DeepSEA \cite{zhou2015predicting} applies CNN to predict the effects of genomic variants on various regulatory features. But we found that although CNN can extract sequence features and has been used for the classification of biological sequences, the performance is not satisfactory when the similarity between the test sequence and the reference database is low.

%fixme-ys-9/14: this following paragraph should go to the beginning of the Methods.

%However, we found that even though the sequences could not be aligned due to their low similarity, they still shared some motifs between them. Motif is a short, recurring pattern in biological sequences that have similar biological functions. We can connect the query sequences to the reference sequences by motif on the graph and then classify them by sequence features and topological relations. To solve this problem, we use the graph convolution network (GCN) \cite{kipf2016semi} to classify the query sequences in the graph. After GCN is first introduced by Thomas N. Kipf in 2016, it has been applied in solving many problems, such as computer vision \cite{hong2020graph, chen2019multi} and natural language processing \cite{wang2019dynamic, yao2019graph}. And it has also been proven to be very effective on biological tasks: PhaGCN \cite{shang2021bacteriophage} builds edges by calculating probabilities and then classifies the phage using GCN, and Alex Fout, etc. \cite{fout2017protein} use GCN to predict the protein interface.

%yanni: This is an overview of our method. It needs to highlight the novelty of this method very clearly. 
In this study, we developed a novel method named \name, which combines the reference-based method and graph learning, to identify and classify RNA virus reads in metagenomic data. Unlike tools that only classify sequences with alignments against a reference database, we can classify RdRp reads that cannot be aligned to the database by two strategies. One is to use label propagation to get the labels by building edges between test reads, and the other is to build a graph through motifs and then classify reads by Graph Convolutional Network (GCN). We tested our model using simulated test datasets with different similarities against the reference database. Then we compared the performance with other tools on real data. The results showed that our method can find more RNA viral reads in the metagenomic data without jeopardizing the precision.


\section{Method}
\label{sec:intro}
% \lipsum[4] See Section \ref{sec:headings}.
\subsection{Sequence properties of RdRp}
\label{sec:rdrp}
% Although RdRp is a widely distributed gene in RNA viruses, it still has diversity in different taxa \cite{zanotto1996reevaluation}. As there lack a comprehensive study about RdRp’s conservation, we will first summarize their sequence properties, some of which can pose challenges for learning-based methods.

We downloaded all the RdRp families from Pfam \cite{mistry2021pfam}, which contains protein families encoded by profile hidden Markov models (pHMMs). In order to obtain as many RdRps as possible, we used all RdRps in NCBI that can be aligned with RdRp pHMMs, \red{including the segmented RdRps such as those in H1N1}. Then we kept orders containing at least 150 RdRps to build the database called \dataname, which contains 18 orders and 175,476 RdRps. The numbers of RdRps in different orders are shown in Figure \ref{fig:rdrp_origin_distro}.
% is searched in the NCBI database using the family HMM in Pfam database (http://ftp.ebi.ac.uk/pub/databases/Pfam/releases/Pfam31.0/Pfam\-A.full.ncbi.gz). 
% And we refer to this dataset as the \dataname\ dataset}
% We downloaded the sequences identified in the NCBI database using the RdRp family from Pfam's database.
% To ensure that there are enough training data, we group these RdRp sequences at the order level.
% 18 of 29 orders that contain at least 150 sequences are shown in Figure \ref{fig:rdrp_origin_distro}. 


% Although RdRps are wide spread in RNA virus, they still exhibit heterogeneous similarity distribution along each sequence and between different taxa groups. 

% Because our algorithm uses RdRp as the marker gene for RNA virus taxonomic classification, we will need to have a good understanding of the sequence properties of RdRp. Thus, we summarize their properties so that we can optimize our algorithm accordingly.

\begin{figure}[!h]
	\centering
	\includegraphics[width=0.46\textwidth]{rdrp_origin_distro.eps}
	\caption{The number of RdRps in different orders.}
	\label{fig:rdrp_origin_distro}
\end{figure}

\begin{figure}[!h]
	\centering
	\includegraphics[width=0.47\textwidth]{rdrp_cdhit_distro.eps}
	\caption{The number of clusters after using CD-HIT with the identity threshold of 0.4.}
	\label{fig:rdrp_cdhit_distro}
\end{figure}
 
Although using marker genes has achieved better classification performance based on the empirical results of a number of tools,  we must incorporate the property of RdRp sequences into the method design in order to maximize the sensitivity of read classification.
First, RdRps of the same taxon do not always exhibit high similarity \cite{venkataraman2018rna}. To quantify the similarity between RdRp within the same order, we use CD-HIT \cite{li2006cd} to cluster RdRp sequences according to the sequence similarities in \dataname.
% identities. Sequence identity is the number of characters that exactly match between two different sequences and thus, the higher the identity, the higher the similarity. 
Figure \ref{fig:rdrp_cdhit_distro} summarizes the number of clusters at a identity percentage of 0.4. 
% Compared with the original number of sequences distribution (Figure \ref{fig:rdrp_origin_distro}) that \textit{Amarillovirales} and \textit{Articulavirales} contain 40,729 and 84,409 sequences, we can see that after clustering, both  have less than 25 clusters left after clustering. 
% shorten
% \red{The result shows that \textit{Bunyavirales}, \textit{Mononegvirales}, and \textit{Picornavirales} still had more than 25 clusters.
% Of them, \textit{Picornavirales} has the largest number of clusters due to the lower conservation. }
The result shows that the 3 most diverse orders are \textit{Picornavirales}, \textit{Mononegvirales}, and \textit{Bunyavirales}.

% , an indication some RdRps in the same order have similarities below 0.4.
% Thus, even in the same order, the sequences are not such conserved. 


% shorten
% \red{Second, reference sequences in different orders have an imbalanced distribution. As shown in Figure \ref{fig:rdrp_origin_distro} and \ref{fig:rdrp_cdhit_distro}, the number of sequences in different orders and clusters vary greatly.}
Second, the number of RdRps in different orders and clusters vary greatly (as shown in Figure \ref{fig:rdrp_origin_distro} and \ref{fig:rdrp_cdhit_distro}).
% \red{Although one may consider building a classification model for all clusters because the intra-cluster similarity is higher than the underlying orders, the number of sequences becomes too few to learn generalized features. In addition, the sizes of different clusters in each order still vary greatly. For example, 22 clusters obtained from Amarillovirales after running CD-HIT with the identity of 0.4 consist of the three largest clusters with 27,681, 10,298, and 2,082 sequences, and 13 clusters of less than 10 sequences.}

% The third property is the low heterogeneous conservation along RdRp sequences.
% In addition, the length of the sequencing reads is usually between 100 and 250 base pairs (bp). We also need to consider conservation in different regions of the RdRps. Given that the average length of RdRp gene is 1500 bp, but the length of sequencing reads is usually between 100 and 250 bp. Thus, we considered the conservation in different regions of the RdRps. 
Third, the conservation along RdRp is also heterogeneous.
%Compared to the average length of the RdRp gene ($\sim$ 1500 bp), the length of the sequencing reads is only 100 to 250 bp. This means that the reads can only be mapped to a small region of RdRp.
% so we also need to consider the heterogeneous conservation along entire RdRp sequence. To show this, Pfam provides a method, called HMM logo, to visualize pHMMs.
% HMM logo is a method provided by Pfam to visualize pHMMs. 
% The height of the logo in different positions represents the conservation of the current position. The higher the height, the more conserved the position. Figure \ref{fig:hmm} (a) shows that only a small part of the RdRp sequences in PF00680 (Pfam id: RdRp\_1) are conserved. In other words, reads sequencesd from poorly conserved regions cannot be recruited.
% alignment-based method may fail to identify new viruses due to these low-conserved regions. 
 Figure \ref{fig:hmm} (a) shows part of the HMM logo for PF00680, an RdRp Pfam family. The height, which represents position-specific conservations, changes along with different sites. 
%  shorten
%  \red{The average length of the RdRp gene is $\sim$ 1500 bp.}
 For reads that are sequenced from poorly conserved regions, alignment-based methods tend to miss them. To examine whether other RdRp genes also have heterogeneous conservation, we computed the percentage of \red{well-conserved} sites in the RdRp protein families. If a site with the three most frequent amino acids has a summed frequency above 0.6, it is defined as a well-conserved site.
 The result is summarized in Figure \ref{fig:hmm} (b), which shows that almost all Pfam families' highly conserved sites are below 20\%. 
%  shorten
%  \red{Of these families, PF05788, PF00972, and PF08467 have the lowest percentage of well-conserved sites with the percentages as 7.2\%, 5.7\%, and 4.7\%, respectively.}

\begin{figure}[!t]%
	\centering
	\includegraphics[width=0.47\textwidth]{hmm.eps}
	\caption{(a) The HMM logo of PF00680 from position 0 to 236, which is generated by Skylign \cite{wheeler2014skylign}. (b) The proportion of highly conserved positions in different Pfam families.}
	\label{fig:hmm}
\end{figure}

\subsection{Overview of the algorithm}

%yanni 08_27: Missing: how the design of the pipeline correspond to different challenges or data properties?
% \gray{Given the properties of RdRp, we design a pipeline that can maximize the sensitivity of read classification. }
The sequence properties of RdRp can lead to three types of reads as shown in Figure \ref{fig:3_reads}.
The first type of reads are sequenced from well-conserved regions of RdRp and can be effectively classified using an aligned-based strategy. The second and third types of reads are both sequenced from the poorly conserved regions but reads from type 2 share overlaps or high similarities with reads in type 1.

\begin{figure}
	\centering
	\includegraphics[width=0.48\textwidth]{3_type_reads.eps}
	\caption{Three types of reads that can be classified by our method. The darker the color on RdRp, the higher the conservation.}
	\label{fig:3_reads}
\end{figure}

%fixme-10/18 [done]: add xxx for text-GCN. I added xxx at other places too, please check/search all of them.

To classify all types of reads, our method consists of two steps.
In the \textbf{first step}, we will build a graph containing queries and references based on sequence similarity, and use a relational classifier to classify the highly conserved queries and as many poorly conserved queries as possible.
In the \textbf{second step}, we will focus on classifying reads that cannot be classified in the first step. Motivated by the model text GCN \cite{yao2019graph}, we will create a motif GCN, which adds motifs as the nodes in the graph and motif-matching as the edges. Then the graph convolution will be conducted for read node classification. 
To alleviate the bias caused by data imbalance, we assign larger weights to small classes when training 
% shorten
% \red{the deep learning} 
models. The pipeline is sketched in Figure \ref{fig:pipeline}. 

%fixme-Oct18 [see comment below]: the caption can cause problems because we don't know the read types when creating the graph. Also, previously and in this caption, you only talked about two graphs (two steps). But in this figure, there are three graphs. If the first two steps are combined, you should just have one graph.
%Xubo: in step 1,  we built G_1 in two steps: references-reads BLASTP, reads-reads BLASTP. So I use two graphs in Step 1 to show this. I think we can keep these 2 graphs in Step 1.
\begin{figure}[!t]%
	\centering
	\includegraphics[width=0.37\textwidth]{pipeline.eps}
	\caption{The pipeline of the RdRp identification and classification. In \textbf{Step 1}, we build $G_1$, which consists of two types of edges: the reads aligned to the references and the similarity/ overlaps between reads. We apply Probabilistic Relational Neighbor Classifier (PRC) to get the taxa of these reads. For the unconnected reads, we will use HMMER to detect potential RdRp reads. In \textbf{Step 2}, we augment $G_1$ by adding motifs from RdRp and edges for reads that can match the motifs. Then, we predict the taxa of the potential RdRp reads by GCN.}
	\label{fig:pipeline}
\end{figure}

% \red{To build the reference database, we generated the subsequences with fixed length by sliding a window over the complete RdRps in a fixed stride. During the experiment, we found that it performed better than using the complete RdRps.}
Our tool can take either DNA or protein sequences as input. For the DNA sequences, we will translate the sequences (i.e. reads) into proteins with six reading frames.
% and filter out the protein with stop codons, and 
\red{Then, we only keep the translations without stop codons, which is equivalent to the longest translation for a read. The shortcoming of this method is that we will discard the reads that are sequenced from the end of RdRps. Thus, RdRpBin also allows the user to specify a length cutoff for the translated amino acid sequences if none of the translations are complete for a read. The translations with length above the cutoff will be kept for downstream analysis.}
% .then run the following steps in the same way as the protein sequences. 

% \gray{After Step 1, there are still some reads that cannot be connected to any other sequences. To reduce the false-positive rate of the final result, we will use HMMER to filter the potential RdRp reads in it. And we will apply motif-based graph convolutional networks (GCN) on $G_2$ to classify these potential reads. $G_2$ is obtained on the basis of $G_1$. To build $G_2$, we will first add the edges between all the references using DIAMOND BLASTP. For the potential RdRp reads, we will connect them with the graph via motifs. Below we will introduce PRC and GCN in more detail.}

%If the test set may include non-RdRp sequences, we will use HMMER to identify the potential RdRp, and then use graph convolutional networks (GCN) to classify these RdRp sequences.
%and these sequences include reference RdRp and query sequences. We can construct a graph based on the alignment result and the unaligned low conserved sequences can be connected to the highly conserved sequences with labels. 


% of the edge construction

\subsubsection{Step 1: Using Probabilistic Relational Neighbor Classifier to classify reads}

In the first step, we build a sequence similarity graph $G_1$, where the nodes are the translated reads and the references. The edges are built in two steps. First, we will build edges between reads and reference RdRp database using DIAMOND BLASTP (e-value $\leq$ 1.0). Usually, reads with high conservation against some RdRp references will be connected to $G_1$. 
Then, we run DIAMOND BLASTP (e-value $\leq$ 1.0) again to perform all-against-all alignment on all reads. Some of the poorly conserved reads can be connected with the highly conserved reads based on the reads' similarities. 
% shorten
% \red{After building $G_1$, we will use Probabilistic Relational Neighbor Classifier (PRC) on it to classify these reads.} 
If the input data is too large to use DIAMOND BLASTP efficiently, we resort to String Graph Assembler (SGA) \cite{simpson2012efficient} to build the edges between reads based on theirs overlaps. The speed of SGA is much faster than DIAMOND. But because it uses more stringent criteria for read comparison, the accuracy is slightly reduced.

% shorten
% \red{After building $G_1$, we use the PRC \cite{macskassy2003simple} to assign taxa for these reads.}
After building $G_1$, we apply Probabilistic Relational Neighbor Classifier (PRC) \cite{macskassy2003simple} on it to classify these reads.
% shorten
% \red{For each read node $v$} 
In $G_1$, $P(c|v)$ is the probability of the read $v$ belonging to class $c$ (i.e. an order). PRC will compute $P(c|v)$ as the weighted average of the class probabilities from $v$'s neighboring nodes. Then, the algorithm will iteratively update the probability of each node until it converges or until the maximum number of iterations is reached. The equation of 
% shorten
% \red{weighted class probability} 
$P(c|v)$ is shown below:

\begin{equation}
	P(c|v)=\frac{1}{\sum_{v_j}^{}w(v, v_j)}\sum_{v_j\in D_v}^{}w(v, v_j)*P(c|v_j)
\end{equation}

\noindent where $D_v$ is the set of neighboring sequences of read $v$ and $w(v, v_j)$ is the weight of the edge between $v$, and $v_j$. 
% shorten
% \red{We define $Z$ as $\sum_{v_j}^{}w(v, v_j)$.} 
Here we set the $w(v, v_j)$ of all edges to 1. We also tried to define the weights with e-values or similarities, but there was no improvement in the results.

%fixme-Oct18 [done]: you should use et al. not etc. please doublecheck here.
%fixed
Sofus A. Macskassy et al. \cite{macskassy2003simple} have shown that this method is better than traditional label propagation methods, especially when the data set is imbalanced or few nodes have known labels. 
% shorten
% \red{We have shown that the RdRp dataset is highly imbalanced. The ratio of the largest class (\textit{Articulavirales}) to the smallest class (\textit{Cryppavirales}) is  close to 450. Therefore, PRC is suitable for reads classification in our problem.}

%There are usually millions of reads in real data, so the labels of most of the sequences are unknown relative to our reference dataset.


% The first is how to derive the labels of the remaining nodes from the part of labeled nodes on the graph. Majority voting is the easiest way, but sometimes it cannot get the correct results.
%To show that PRC is better than majority voting, we build a graph using the simulated query RdRp sequences and then use this graph. As shown in Figure \ref{fig:prc}, we built a graph of simulated sequences from three orders based on the inter-sequence similarity and extracted a subgraph.

% We visualize a sub-graph to show how PRC tackle the imbalanced problem in our dataset. 
Our experimental results showed that PRC is able to assign correct labels for nodes even if the nodes are connected to ``wrong'' nodes initially. Figure \ref{fig:prc} gave a true example, where the node denoting read $v_1$ is from the order \textit{Ghabrivirales} and is connected to RdRps from more than one order. If we simply apply majority vote, which is a commonly adopted strategy for comparison-based classification, the label of $v_1$ would be assigned with \textit{Picornavirales}. But if we use PRC, $v_1$ will be assigned with the correct order \textit{Picornavirales} after multiple iterations because the probability of $v_1$ being classified into \textit{Picornavirales} increases when its neighboring nodes are classified as  \textit{Picornavirales} during the label propagation.

% \gray{In addition to using PRC, the classification problem of queries on a graph can be solved using iterative majority voting as well. However, we found that majority voting was not as good as the PRC.
% As shown in Figure \ref{fig:prc}, a node may be connected to more than one order. 
% So, it is hard to get the label of the unknown node through simple label propagation based on the node with the known label. 
% For read $v_1$, if a majority vote is made through labeled nodes from its neighborhood, it will be assigned a wrong label. But if we use PRC, since $v_1$ is surrounded mostly by sequences from \textit{Picornavirales}, after multiple iterations, the probability of $v_1$ being classified into \textit{Picornavirales} increases greatly.}

\begin{figure}
	\centering
	\includegraphics[width=0.45\textwidth]{prc_graph.eps}
	\caption{A subgraph built with the simulated RdRp sequences from 3 orders. The nodes represent translated RdRp reads with a length of 66aa, and these sequences are from \textit{Ghabrivirales}, \textit{Picornavirales}, and \textit{Nidovirales}. Nodes with dash lines represent unlabeled reads, while nodes with solid lines are from reference sequences or sequences that can be labeled by BLASTP. Different colors represent different orders of the sequences. The NCBI ID of the sequences is also shown inside the node.}
	\label{fig:prc}
\end{figure}

\subsubsection{Step 2: using motif GCN to classify reads from diverged RdRp genes}

To further improve the read classification sensitivity, we will expand $G_1$ by adding motifs as the intermediates. This idea was inspired by text GCN \cite{yao2019graph}, which uses the relationship between words and documents to build graphs and then uses GCN to classify documents. In this task, we will apply motif GCN and contact node classification in the expanded graph. Below we first detail the graph construction and then describe the graph convolution-based node classification.

  
 
% \gray{Since type 3 reads cannot be aligned to either reference or connected with highly conserved reads, we need to explore their relationship with references or labeled reads. Inspired by Text GCN \cite{yao2019graph}, which uses the relationship between words and documents to build graphs and then uses GCN to classify documents, we can use small sequence patterns as mediators to construct edges between type 3 reads and existing graph $G_1$. Thus, on the basis of $G_1$, we construct the knowledge graph by connecting type 3 read with $G_1$ via motifs, which are short conserved sequence patterns among related sequences. In addition, we will add the edges between all the references, and finally, we can get $G_2$. We define the $G_2$ as $G=(V, E)$, where $V$ and $E$ represent the nodes and edges on the graph, respectively, and we apply GCN on $G_2$ to classify these unlabeled reads. }
% We will construct a knowledge graph on the basis of $G_1$ based on motif-related features and apply GCN to classify them. 

\paragraph{\textit{Edge construction in the knowledge graph $G_2$}}

% On the basis of $G_1$, we will add the edges between all the references using DIAMOND BLASTP (e-value $\leq$ 1). And because conventional alignment-based method such as BLASTP cannot return results for some queries, we intend to build the knowledge graph through the motif, which are short conserved sequence patterns among related sequences.
% shared short subsequences (motifs). Motif is a sequence pattern that frequently appears among the sequences that have similar biological functions, and we can use it as the intermediary between reference and query sequences. 

In the first step, we run HMMER \cite{finn2011hmmer} to detect putative RdRp reads from the 
% shorten
% \red{reads that have not been assigned with labels} 
unlabeled reads. For these putative RdRp reads, if they can match a motif derived from RdRps, we will create new nodes for these reads in the knowledge graph. We will also create the edges between references by running all-against-all DIAMOND BLASTP if e-value $\leq$ 1. 

% \gray{For the edges between references, we use DIAMOND to run all-against-all BLASTP and create the edge if e-value $\leq$ 1.} 
To obtain the motifs of the sequences under different orders, we use MEME \cite{bailey1994fitting} to calculate motifs and then use FIMO \cite{grant2011fimo} to search if query sequences contain the derived motifs. The p-value of FIMO is used to determine whether the motif is present in a read. We create an edge between a motif and a read if the motif matches the read with p-value $\leq1e-5$.
% And the smaller the p-value, the higher the probability it exist. We will construct the edge between reads and motifs by a p-value cutoff $\le 1e-5$. Then if two motifs are captured from the same order, we will create an edge between them. 

%fixme-Oct18 [done]: is it text GCN or text-GCN? Change motif-GCN or motif GCN accordingly. 
%fixed: text GCN, no -
Then, following the same idea from text GCN, we create edges between motifs according to the point-wise mutual information (PMI). PMI is widely used to measure the weights between words in natural language processing problems and has been proven to enhance the learning ability of GCN \cite{yao2019graph}. In our formulation, words are motifs and we define the PMI between motif $m_i$ and motif $m_j$ as follows:

\begin{equation}
\begin{split}
	PMI(i,j)&=log\frac{p(i,j)}{p(i)p(j)} \\
	p(i,j)&=\frac{\#W(i,j)}{\#W} \\
	p(i)&=\frac{\#W(i)}{\#W}
	\end{split}
\end{equation}

\noindent where $\#W(i)$ is the number of sequences that contain motif $m_i$, $\#W(i, j)$ is the number of sequences that contain motif $m_i$ and motif $m_j$, and $\#W$ is the total number of sequences.

% In addition, previous alignment results of BLASTP represents high sequence similarity. Thus, we directly connect two nodes (reads) in the knowledge graph if they have BLASTP alignment. 
Finally, the edges of 
% shorten
% \red{the knowledge graph} 
$G_2$ consist of reads-motif edges, motif-motif edge, and reads-reads BLASTP edge. The graph is shown in Figure \ref{fig:model} and the edge weight is defined as follow:

\begin{small}
\begin{equation}
\begin{split}
	Weight(m_i, m_j) = PMI(m_i, m_j),\quad &if\ \ PMI(m_i, m_j) > 0 \\
	Weight(v, m) = 1,\quad &if\ \ p-value(v, m) < 1e-5 \\
	Weight(v_i, v_j) = 1,\quad &if\ \ e-value(v_i, v_j) < 1 \\
	\end{split}
	\label{eq:edges}
\end{equation}
\end{small}


\noindent where $m$ is the motif and $v$ is the read.

%we use BLASTP to do the alignment between sequences. If the e-value between sequences is less than the threshold, we will build the edge between these two sequences. Finally, we get a graph containing three types of edges: motif-motif edge, sequence-sequence motif, and motif-sequence edge. The graph is shown in Figure \ref{fig:model}. The formula is shown below:

\begin{figure*}[!h]
	\centering
	\includegraphics[width=0.85\textwidth]{model.eps}
	\caption{The structure of the embedding model and the text GCN model. (a) is the architecture of the CNN model, which contains a convolutional layer with kernels of different sizes followed by a global maximum pooling layer. The outputs of all pooling layers are concatenated and then fed to two fully connected layers. (b) is the structure of the GCN model, which contains 2 graph convolution layers, and the output of the second graph convolution layer is followed by 2 fully connected layers. In the graph inside (b), e1 indicates the edge between motifs and sequences; e2 represents the edge between sequences; and e3 represents the edge between motifs. And we apply the Adam optimizer and use the cross-entropy as the loss function for both models.}
	\label{fig:model}
\end{figure*}

%To classify the remote sequences, We intend to build the graph by connecting these sequences with the reference dataset through the shared short subsequences within the class. And motif is a sequence pattern that frequently appears among the sequences that have similar biological functions, and we can use it as the intermediary between reference and testing sequences. Although k-mer, which is a subsequence of length k in a sequence, is often used as an important feature on the sequence. But we find that it does not work well. The reason is that k-mer lacks uniqueness compared to contigs and is usually connected to sequences of different orders, which makes the constructed graphs have many redundant edges and thus deteriorates the performance of the model.

%Text-GCN \cite{yao2019graph} is a method that uses the relationship between words and documents to build graphs and then uses GCN to classify documents. Here, we can treat documents as RdRp sequences and words as motifs. The text-GCN only builds edges between words and between words and documents. Text-GCN uses point-wise mutual information (PMI) to measure the weights between words. For our problem, we define the PMI between motif $m_i$ and motif $m_j$ as follows:

%\begin{equation}
%\begin{split}
%	PMI(i,j)&=log\frac{p(i,j)}{p(i)p(j)} \\
%	p(i,j)&=\frac{\#W(i,j)}{\#W} \\
%	p(i)&=\frac{\#W(i)}{\#W}
%	\end{split}
%\end{equation}

%Where $\#W(i)$ is the number of testing sequences that contain motif $m_i$, $\#W(i, j)$ is the number of testing sequences that contain motif $m_i$ and motif $m_j$, and $\#W$ is the total number of testing sequences.


\paragraph{\textit{Node representation in the knowledge graph $G_2$}}

Since the input to the convolution must be numerical vectors, we need to represent all the nodes as numerical vectors. We use the convolutional neural network (CNN) to generate the embedding vector for each node. The network structure is shown in Figure \ref{fig:model}. 
% shorten
% \red{The CNN model contains a convolutional layer with kernels of different sizes followed by a global maximum pooling layer. The outputs of all pooling layers are concatenated and then fed to two fully connected layers.} 
After training the CNN 
% shorten
% \red{using reference sequences}
, we fix the model's weights and then use the output of the penultimate fully connected layer as the embedding feature vectors $v$ for nodes. And we define the feature vectors of a motifs $u$ as follow:

% shorten
% \red{The feature vectors $v$ of sequences are the embedding vectors generated by CNN, and the feature vectors of motifs $u$ are defined as follow:}

\begin{equation}
	u_e=\frac{1}{|N_e|}\sum_{i\in N_e}^{}v_i
\end{equation}

%fixme-Oct18 [done]: use noindent in this case
%fixed
\noindent where $N_e$ is the set of neighboring nodes of node $e$.

%Based on experiments, we found that it is difficult to correctly classify sequences with low similarity to the reference dataset using only CNN. Although maybe a small subsequence of the remote sequence is very similar to some of the sequences in the reference sequence, the CNN does not appear to capture such features efficiently. Thus, we build graphs of sequences based on the similarity and the shared small subsequences, and then classify the sequences using a graph-based classifier.


\paragraph{GCN training}

After constructing the knowledge graph $G_2$ 
% shorten
% \red{in the motif GCN}
, we apply convolution on the graph to classify the unlabeled reads 
% shorten
% \red{in $G_2$}
. GCN can embed the features of neighboring nodes into the target nodes while combining the topological structure of the graph. After applying multiple layers of convolution in $G_2$, the information can be passed from a node to its non-directly connected neighbors. Let the number of nodes in $G_2$ be $n$, and we can represent the graph using the adjacency matrix $A$. Thus, the degree matrix can be represented as $D_{ii} =\sum_{i}^{}A_{ij}$. The formula of the graph convolution layer is listed as follows:

\begin{equation}
	H^{l+1}=\sigma (\widetilde{D}^{-\frac{1}{2}}\widetilde{A}\widetilde{D}^{-\frac{1}{2}}H^{(l)}W^{(l)})
\end{equation}

\noindent where $H^{(l)}$ is the output from the previous layer, and W is the weight matrix. The size of the input feature vector $H^{(0)}$ is $n*l$, where $l$ is the length of the feature.
The GCN model is shown in Figure \ref{fig:model} (b).
% shorten
% \red{Our GCN model, which is shown in Figure \ref{fig:model}, contains 2 graph convolution layers, and the output of the second graph convolution layer is followed by 2 fully connected layers. We apply the Adam optimizer and use the cross-entropy as the loss function.}
In the training step, all the reference sequences and labeled reads will be used as training samples. In the backpropagation, we update the parameters accordingly and the label information will be delivered from labeled nodes to the unlabeled nodes. 

%fixme-10/9: need an overview about the experiment, such as why you do each experiment. [this comment was not addressed]
%fixme-10/18 [done]: the titles are odd (please take a look at the titles only). Need to have good titles for each section/subsection/subsubsection
% the creation of the data (coverage, similarity etc.) applies to both types of inputs. Thus, you can talk about that before talking about the experiments with proteins as input. 
\section{Experiment}

We tested \name\ using three types of datasets. First, we evaluated \name\ on simulated RNA viral sequencing data, which contains reads sampled from viruses in different orders. For the simulated data with known ground truth, we focus on testing three main factors that can affect the performance of read classification. They are the similarity between the references and the test set, the size ratio of the training to the test set, and the sequencing coverage of samples in test set. Then, we tested \name\ on a simulated viral marine metagenomic dataset that contains eukaryote,  prokaryote, RNA viruses, and DNA viruses from the marine ecosystem. Although there are publicly available mock metagenomic datasets, they mainly contain bacteria and thus cannot be conveniently applied to our test.
% The simulated metagenomic data is loaded with contamination from other organisms, and thus we can test whether \name\ can distinguish RNA viruses from others. Third, we will test \name\ on real metagenomic data.
We constructed the simulated metagenomic data by including many non-RNA virus reads from a comprehensive marine genome survey \cite{mitchell_alex_2019_3228302}.
Finally, we tested \name\ on a real metagenomic data.

For all the experiments, we benchmarked \name\ against several popular and extensively tested read-level taxonomic classification tools that can be applied to RNA viruses, including DIAMOND, MMseqs2, Kaiju, and Kraken2.

\subsection{Read classification for simulated RNA viral sequencing data}
%To evaluate the performance of our method, we use two types of datasets: 1. Use the protein as the testing dataset. 2. Use the nucleotide sequences as testing data to simulate the real sequencing data.
%fixme-10/19 [done]: No description of the data source. For example, how many you choose from each order, where you downloaded them, the total size of the data etc. Think from a reviewer's angle, what constitute a complete experiment description?

%fixme-Oct30 [Done]: note the xxxx
% \name\ can take either the reads or their translations as input. Thus we evaluated the performance of \name\ on both. All the reads are sampled from the \dataname\ dataset,
We simulated the reads from the \dataname\ dataset, which contains the RdRp sequences identified from the NCBI database (see Section \ref{sec:rdrp} for its construction). As shown in Figure \ref{fig:rdrp_cdhit_distro}, not every order has abundant training data. Thus, the performance evaluation is divided into two parts: one is for all the 18 orders, and the other is for the three most abundant orders. The latter can reflect the ability of learning more accurately. We constructed 8 pairs of training and testing RdRps ($D_{train}$ and $D_{test}$) by configuring the three factors.

% \gray{
% To build the dataset, first, we extracted RdRps with specific similarities from the \dataname\ dataset. Then we divided these extracted RdRps into training RdRps $D_{train}$ and testing RdRps $D_{test}$ with different ratios. Finally, we generated references with the length of 66aa and stride of 15aa using $D_{train}$. Here we used a small stride to ensure that sampling does not corrupt highly conserved regions and motifs on RdRps from $D_{train}$. And we used $D_{test}$ to generate short sequences to build the simulated testing dataset: the length of the simulated proteins and reads are 66aa and 200bp, respectively. The properties of the dataset are described as follow:
% }

% \blue{We construct multiple training RdRps $D_{train}$ and testing RdRps $D_{test}$ datasets based on the three factors. The details are given below.}


% \paragraph{\textbf{Similarity between $D_{train}$ and $D_{test}$}}
% \textit{\textbf{Similarity between $D_{train}$ and $D_{test}$}}
\paragraph{Similarity between $D_{train}$ and $D_{test}$}
High divergence between $D_{train}$ and $D_{test}$ poses a challenge for both alignment-based and learning-based read classification.
% Generally speaking, diverged test sequences pose a hard case for both.
In order to create $D_{train}$ and $D_{test}$ with controllable similarities,  we apply CD-HIT to cluster the RdRp sequences in the \dataname\ dataset using $\tau$ as the threshold. Then for each cluster, only the longest sequences from each cluster are kept.
% So, we use CD-HIT to construct datasets with different identity percentages between training and testing sequences. Since CD-HIT can cluster the protein sequences with a specific similarity, the identity between the sequences inside each cluster will be higher than the threshold. We select the longest sequence from each cluster to form our dataset $D$. 
Therefore, the similarity between all kept RdRps will be less than the threshold $\tau$. Then, we randomly divided the data into $D_{train}$ and $D_{test}$, where the similarity between $D_{train}$ and $D_{test}$ will be less than $\tau$. In the experiment, we tested two similarity cutoffs: 0.4 and 0.6.

% \paragraph{\textbf{Ratio of $D_{train}$ and $D_{test}$}}
% \textit{\textbf{Ratio of $D_{train}$ and $D_{test}$}}
\paragraph{Ratio of $D_{train}$ and $D_{test}$}
Small training data (i.e., number of reference sequences) can affect the performance of both learning and alignment-based tools. We split all the RdRps extracted by CD-HIT into $D_{train}$ and $D_{test}$ with two ratios: 1:2 and 2:1.

% \paragraph{\textbf{Coverage of the testing sequences}}
% \textit{\textbf{Coverage of samples in test set}}
\paragraph{Coverage of samples in test set}
Because we use the similarity or overlaps between reads to build edges, the coverage of the sequencing reads will influence the connectivity of the graph. 
% Higher coverage means that it is more likely to construct edges between sequences that are not aligned to the reference database with sequences whose labels are known.
To evaluate the performance of \name\ on data with different coverage, we generated test sets with coverage of 1X and 5X, respectively. 
% Because commonly used read simulation tools such as ART \cite{huang2012art} cannot take amino acid sequences as input, we generated the subsequences by window sliding over the complete RdRps in a fixed stride, with different strides representing different coverage. %For example, when generating simulated proteins of length 66 aa, we will set the length of the window to 66, and then generate 5X and 1X data with strides of 13 and 66, respectively. 


% Here, the size of our window is 66, so we generate both the 1X dataset and the 5X dataset by the stride of 66.
%fixme-Oct19 [done]: both use stride of 66?
%Xubo: 1X:stride is 66. 5X:stride is 13. I have fixed it in the above paragraph.

%fixme-Oct19 [done]: Never mentioned that you will describe the performance of our tool using different components. Need to say that at the beginning of the experiment. Also, we don't have majority vote now. You only have two steps.
%fixme-Oct19 [done]: The title is not correct. No other tools here. Put Fig. 8 and 9 together (not on two separate pages)

Table \ref{tab:data_dist_18} and Table \ref{tab:data_dist_3} show the number of training and testing RdRps and their generated training and test sets in the 18-order and the 3 most abundant-order experiments, respectively. 

% \begin{figure}
% 	\centering
% 	\includegraphics[width=0.5\textwidth]{figures/cdhit4_c1_613_data_dist.png}
% 	\caption{The distribution of the data generated when we set the similarity to 0.4, the ratio to 1:2, and the coverage to 1X.}
% 	\label{fig:data_dist}
% \end{figure}

%fixme-Oct30 [Done]: fix the two tables [I already fixed some]
\begin{table}[!t]
	\caption{The properties and sizes of $D_{train}$ and $D_{test}$ in the 18-order experiment $^*$.}
	\begin{tabular*}{\columnwidth}{@{\extracolsep\fill}ccccccc@{\extracolsep\fill}}
		\toprule
		Sim     & Ratio  & Cvge & $|D_{train}|$ & $|D_{test}|$ & \makecell[c]{\# \\ of \\ training \\ samples} & \makecell[c]{\# \\ of \\ testing \\ samples} \\
		\midrule
        0.4 & 1: 2 & 1X & 111 & 221 & 4,302 & 1,775 \\
        0.4 & 1: 2 & 5X & 111 & 221 & 4,302 & 8,990 \\
        0.4 & 2: 1 & 1X & 221 & 111 & 9,014 & 865 \\
        0.4 & 2: 1 & 5X & 221 & 111 & 9,014 & 4,350 \\
        0.6 & 1: 2 & 1X & 297 & 593 & 12,409 & 4,699 \\
        0.6 & 1: 2 & 5X & 297 & 593 & 12,409 & 23,827 \\
        0.6 & 2: 1 & 1X & 593 & 297 & 24,773 & 2,289 \\
        0.6 & 2: 1 & 5X & 593 & 297 & 24,773 & 11,561 \\
		\botrule
	\end{tabular*}
	\begin{tablenotes}
	\item[$*$]Note that the number of sequences is smaller than Figure \ref{fig:rdrp_origin_distro} because of clustering by CD-HIT.
	
	Sim: the similarity between $D_{train}$ and $D_{test}$.
	
	Ratio: $\frac{|D_{train}|}{|D_{test}|}$.
	
	Cvge: the coverage of the testing samples.
	
	$|D_{train}|$: the number of training RdRps.
	
	$|D_{test}|$: the number of testing RdRps.
	
	Training and testing samples: reads from RdRp genes. 
	\end{tablenotes}
	\label{tab:data_dist_18}
\end{table}

\begin{table}[!t]
	\caption{The properties and sizes of $D_{train}$ and $D_{test}$ in the 3 most abundant orders.}
	\begin{tabular*}{\columnwidth}{@{\extracolsep\fill}ccccccc@{\extracolsep\fill}}
		\toprule
		Sim     & Ratio  & Cvge & $|D_{train}|$ & $|D_{test}|$ & \makecell[c]{\# \\ of \\ training \\ samples} & \makecell[c]{\# \\ of \\ testing \\ samples} \\
		\midrule
        0.4 & 1: 2 & 1X & 50 & 101 & 2,476 & 1,009 \\
        0.4 & 1: 2 & 5X & 50 & 101 & 2,476 & 5,307 \\
        0.4 & 2: 1 & 1X & 101 & 50 & 5,320 & 494 \\
        0.4 & 2: 1 & 5X & 101 & 50 & 5,320 & 2,592 \\
        0.6 & 1: 2 & 1X & 119 & 238 & 7,061 & 2,463 \\
        0.6 & 1: 2 & 5X & 119 & 238 & 7,061 & 13,026 \\
        0.6 & 2: 1 & 1X & 238 & 119 & 13,726 & 1,200 \\
        0.6 & 2: 1 & 5X & 238 & 119 & 13,726 & 6,339 \\		
        \botrule
	\end{tabular*}
	\begin{tablenotes}
	Compared with the experiment in Table 1, the experiment in Table 2 contains only the 3 most abundant orders, so the number of samples is smaller than that in Table 1.
	\end{tablenotes}
	\label{tab:data_dist_3}
\end{table}

% \begin{figure}
% 	\centering
% 	\includegraphics[width=0.5\textwidth]{figures/coverage_eg.png}
% 	\caption{Generate testing protein sequences with 1X and 5X coverage using different strides.}
% 	\label{fig:coverage}
% \end{figure}

%fixme-Oct30 [Done]: note that I changed the titles of several sections. The figure titles/captions need to be consistent with my changes. 
% \subsubsection{Classification performance using amino acid sequences as input}
% We first did experiments on all 18 orders. In order to examine the performance of each major component in \name, we showed the result of DIAMOND BLASTP, PRC, and the complete pipeline in Figure \ref{fig:protein_level} (a). Here, the DIAMOND BLASTP result is based on the majority vote, which has slightly better performance than just using the match with the smallest e-value.
% We can see the performance of the Diamond heavily relies on the similarity between training and testing datasets.
% the most influential factor in the majority voting stage is the similarity between training and testing datasets.
% The results show that after we improve the similarity cutoff from 0.4 to 0.6, the F-score of BLASTP increased by roughly 15\%. It shows that the comparison-based methods heavily rely on the similarity between the testing and training data. When the similarity is low, DIAMOND BLASTP tends to have a low recall.

% \begin{figure}
% 	\centering
% 	\includegraphics[width=0.48\textwidth]{figures/protein-level_3D.png}
% 	\caption{Classification performance using amino acid sequences as input: (a) is the performance on 18 orders, (b) is the performance on the 3 most abundant orders.}
% 	\label{fig:protein_level}
% \end{figure}

% According to Figure \ref{fig:protein_level} (a), using PRC can increase the F-score significantly, especially when we increase the coverage from 1X to 5X. Adding GCN did not improve the performance further, and the performance may decrease slightly in some cases. However, when we focus on the three most abundant orders (\textit{Bunyavirales}, \textit{Mononegavirales}, \textit{Picornavirales}), using GCN can further improve the performance as shown in Figure \ref{fig:protein_level} (b). As expected, the recall increased because GCN was adopted to recruit reads lacking any overlap or similarity with labeled reads. Thus, the overall F-score also increased. 

% After we applied the PRC, the high coverage of reads will lead to better performance. Since the database is highly imbalanced, after applying the text-GCN, the samples of the small class were misclassified to the big class. Compared with the result of PRC, the recall increased by 2\%, but precision decreased by about 5\%.

% Given the performance degradation due to the unbalance of the data itself, we also experiment on only the 3 biggest classes (\textit{Bunyavirales}, \textit{Mononegavirales}, \textit{Picornavirales}), as shown in Figure \ref{fig:3_order}. We can see that precision decrease about 2\% but the recall has increased by 3\%, which has resulted in a 1\% increase in the overall f-score.

% \begin{figure*}
% 	\centering
% 	\includegraphics[width=0.9\textwidth]{figures/3_order.png}
% 	\caption{The results of our models and other tools on the 3-order dataset.}
% 	\label{fig:3_order}
% \end{figure*}

%fixme-Oct30 [Done, replace most of them with 'test set']: I am not sure whether you should use test set, test sequences or testing set, testing sequences...
% \subsubsection{Classification performance using reads as input}

%fixme-Oct19 [done]: Majority vote can be treated as BLASTp (another tool, not ours)
%fixme-Oct19 [done]: Fig. 10 and 11 should be together.
\begin{figure}
	\centering
	\includegraphics[width=0.47\textwidth]{read-level_3D.eps}
	\caption{Classification performance using simulated data: (a) is the performance on 18 orders, (b) is the performance on the 3 most abundant orders.}
	\label{fig:read_level}
\end{figure}

% \begin{figure*}
% 	\centering
% 	\includegraphics[width=0.9\textwidth]{figures/3_order_bm.png}
% 	\caption{The results of our models and other tools on the 3-order dataset.}
% 	\label{fig:3_order_bm}
% \end{figure*}

% No matter whether we use 3-order or 18-order database, we can observe that the results from the best to the worst are: \name, PRC, majority vote, MMseqs2, Kaiju, and Kraken2. 
% The default length of k-mer used by Kraken2 is 15, but the exact matching of 15-mer is still difficult for sequences with low similarity. This is probably the reason why Kraken2 does not perform well. 

% \name\ can also take reads as input. 
%To evaluate the performance of the model under real conditions, we also experimented with the nucleotide sequences. 
% Here we still choose three different parameters (coverage, similarity, and the ratio of the training set to the testing set). The only difference is that we replace the rest protein with nucleotide sequences. 
We use ART \cite{huang2012art} to simulate the test set with different coverage. 
% As many other classification tools can take reads as input, 
We compared \name\ with DIAMOND BLASTX, MMseqs2, Kaiju, and Kraken2 on 18-order and the 3 most abundant-order datasets. The results are shown in Figure \ref{fig:read_level}. DIAMOND BLASTX translates the query reads into proteins and aligns these proteins to the reference database. Then we use the majority vote to get the taxa. MMseqs2 uses $k$-mer matching and vectorized ungapped and gapped alignment for sequence annotation. Kaiju is a taxonomic classification tool that uses the maximum exact match to find matching sequences in protein reference databases. Kraken2 conducts taxonomic classification for metagenomic sequencing data based on $k$-mer matching and lowest common ancestor voting. We run all these tools using their default parameters.

% \red{As shown in Figure \ref{fig:read_level}, the tools sorted by the descending order of average F-score are \name, DIAMOND BLASTX, MMseqs2, Kaiju, and Kraken2. According to Figure \ref{fig:read_level} (a), the decrease in similarity least influenced \name. When the coverage is 5X and $D_{train}: D_{test}$ is 1: 2, the F-score of \name\ decreases by 10.9\% as the similarity decreases from 0.6 to 0.4, while the F-score of DIAMOND BLASTX decreases by 24.4\%. Both Kaiju and Kraken2 utilize exact match, which leads to their poor performance when the similarity between queries and references is low. And when the coverage increased from 1X to 5X, \name\'s F-score increased by up to 18.9\%, while other tools' remained basically unchanged. Moreover, the decrease in size of the training set has a much smaller influence on \name. When the coverage is 5X and $D_{train}: D_{test}$ is reduced from 2:1 to 1:2, the F-score of \name\ decreases by 3.8\%, while DIAMOND BLASTX decreases by 8.3\%.
% When we focus on the three most abundant orders (\textit{Bunyavirales}, \textit{Mononegavirales}, \textit{Picornavirales}), \name\ has better performance than other tools as shown in Figure \ref{fig:read_level} (b). In the experiment with 18 orders, the F-score of \name is at most 24.3\% greater than that of DIAMOND BLASTX. However, in the experiment with the 3 most abundant orders, the F-score of \name\ was at most 25.8\% greater.}
% PRC is a component in \name. 

% \red{As shown in Figure \ref{fig:read_level}, the tools sorted by the descending order of average F-score are \name, DIAMOND BLASTX, MMseqs2, Kaiju, and Kraken2. And we can observe that similarity plays an important role on classification performance. 
% % Kaiju and Kraken2's F-score decrease a lot (70.3\% \~ 83.0\%) when similarity decreases from 0.6 to 0.4, the reason is that they utilize exact match. 
% Both Kaiju and Kraken2 utilize exact match, which leads to a 70.3\% to 83.0\% reduction in F-score when the similarity decreases from 0.6 to 0.4. However, when similarity is 0.4, \name\ has the highest F-score, and its F-score is 0.02 to 0.16 higher than that of the second-best tool DIAMOND BLASTX. 
% % \name\ also shows better performance when training set becomes small. When $D_{train}: D_{test}$ is 2: 1, \name's average F-score is 0.05 higher than that of DIAMOND BLASTX. However, when $D_{train}: D_{test}$ decrease to 1: 2, \name\ is 0.07 higher than DIAMOND BLASTX.
% Although the F-score of all tools decreases as the training set becomes smaller, \name\ also has the best performance on a small training set. When $D_{train}: D_{test}$ is 2: 1 and 1: 2, \name's average F-score is 0.05 and 0.07 higher than that of DIAMOND BLASTX, respectively.
% Moreover, as expected, \name's F-score is much higher than other tools when coverage increases. The reason is that  more edges can be built between reads, and using PRC can lead to a higher recall. \name\ yields 0 to 0.03 higher F-score than DIAMOND when coverage is 1X, while 0.04 to 0.21 higher F-score when coverage is 5X.
% When we focus on the three most abundant orders (\textit{Bunyavirales}, \textit{Mononegavirales}, \textit{Picornavirales}), all tools has better performance as shown in Figure \ref{fig:read_level} (b).}

%fixme [done]: 2% to 16%. Can you use average for the 4 datasets? Same problem with these: \name\ yields 0 to 0.03 higher F-score than DIAMOND when coverage is 1X, while 0.04 to 0.21 higher F-score when coverage is 5X. Also, it is better to be consistent, using just %. 
As shown in Figure \ref{fig:read_level}, the tools sorted by the descending order of the average F-score are \name, DIAMOND BLASTX, MMseqs2, Kaiju, and Kraken2. The results show that similarity plays an important role on the classification performance. The tools that rely on exact match, including Kaiju and Kraken2, have the average F-score reduction of 72.7\% and 80.1\%, respectively, when the similarity decreases from 0.6 to 0.4. 
In contrast, when the similarity is 0.4, \name\ still has a high F-score. In addition, its average F-score is 12.8\% higher than that of the second-best tool DIAMOND BLASTX. 
Although the F-score of all tools decreases as the training set becomes smaller, \name\ also has the best performance on a small training set. When $D_{train}: D_{test}$ is 2: 1 and 1: 2, \name's average F-score is 5\% and 7\% higher than that of DIAMOND BLASTX, respectively.
Moreover, as expected, The average F-score of \name\ is much higher than other tools when the coverage increases. The reason is that  more edges can be built between reads, and using PRC can lead to a higher recall. The average F-score of \name\ is 2.2\% and 11.9\% higher than DIAMOND when the coverage is 1X and 5X, respectively. 
When we focus on the three most abundant orders (\textit{Bunyavirales}, \textit{Mononegavirales}, \textit{Picornavirales}), all tools has better performance as shown in Figure \ref{fig:read_level} (b). And \name\ still has the best F-score.

% \textit{\textbf{\red{Identification of unknown taxa and classification at lower taxonomic ranks}}}
\paragraph{\red{Identification of unknown taxa and classification at lower taxonomic ranks}}
\red{To accommodate new viruses that are not part of the trained labels of RdRpBin, we allow RdRpBin to identify those reads as ``others''. The detailed method and the experimental results can be found in Supplementary Section 1. In addition, RdRpBin can be conveniently applied to other taxonomic ranks. However, the limited training samples can affect its generality at lower taxonomic ranks. We demonstrate the utility of RdRpBin at family and genus levels in Supplementary Section 2.}

% \red{In addition to the above experiments, we also evaluate whether RdRpBin can identify the reads from unknown taxon (in Supplementary Section 1). And we conducted experiments at lower taxonomy levels。 The result showed that RdRpBin still performs well at the family level. The details of the experiment can be found in the  Supplementary Section 3.}

% Based on the results in Figures \ref{fig:18_order_bm} and \ref{fig:3_order_bm}, we can observe that increasing the similarity is particularly effective in improving the performance of Kraken2 compared to the other parameters. 
% For Kaiju, it uses the default minimum exact matching length of 11 aa, and thus it faces a similar problem as Kraken2. But for MMseqs2, it uses the default similar matching length of 7 aa. And this allows him to perform well even when the sequence similarity is low. Based on the results, we can see that MMseqs2 has a very similar result to the majority vote.

\subsection{Experiment on simulated marine metagenomic data}

%xubo_Oct_27_comment: RT is not existed in all the DNA viruses, so I didn't write RT here. [ok, always practice the correct grammar: "is not existed" is wrong. exist is a verb. 

While the previous experiment focuses on evaluating the classification performance using pure RNA viruses as input, the experiment in this section will use simulated marine metagenomic data as input.
Despite the advances in viral metagenomic sequencing protocols, the real viral metagenomic data is still loaded with contamination from eukaryotes and prokaryotes, etc. 
% Since the genes of eukaryotes and prokaryotes are relatively stable, we can assume that we can remove these reads by comparing them with the reference gene during pre-processing.
% In other words, the reads we deal with only include viruses and unknown ones.
In order to test the read classification tools in a more realistic scenario, we created a simulated marine metagenomic dataset that mixes RNA viruses with other species. We choose the marine ecosystem because it is a habitat of a large number of viruses. To cover a broad range of marine organisms, we created the dataset using two sources, both of which cover many different marine species. It is also worth noting that transcriptomic sequencing is needed to sequence RNA viruses. In this simulated data set, we used the whole genomes for simulating reads, which cover all genes and thus will not reduce the difficulty of read classification. 
%In this experiment, we combined two datasets to build the simulated testing set: one contains reads from RNA and DNA viruses, and another contains reads from eukaryotes and prokaryotes. 


%fixme-Oct31 [Done]: how did you choose the viruses? (randomly)? Or any criteria? Say a few words about the advantages of CAMISIM (refer to its abstract?)
The first source is based on the marine organisms in the World Register of Marine Species (WoRMS) \cite{WoRMS20211027}. We extracted the list of the marine RNA viruses and marine DNA viruses. Among these viruses, \textit{Bunyavirales}, \textit{Mononegavirales}, and \textit{Picornavirales} are very abundant in marine. Thus, we chose all 16 RNA viruses from these three orders and all 47 DNA viruses to simulate viral reads. We employed CAMISIM \cite{fritz2019camisim} to generate simulated data. CAMISIM 
can generate simulated data that has high functional congruence to the real data. We simulated the metagenomic data with the relative abundance following a log-normal distribution, whose mean and standard deviation were set to 1 and 2, respectively. And we used ART as the engine of CAMISIM to simulate Illumina 200 bp reads. Finally, the simulated data contains 31,382 RNA virus reads and 131,717 DNA virus reads.

%fixme-Oct31 [Done]: the dataset has reads already (250bp), so, you only use the whole genomes and then cut them into 200bp? The reviewer will ask why not just use this dataset. Maybe the part of the alignment should be added back. Lack enough details.
%fixme-Oct31 [Done]: what are the "other viral organisms" DNA/RNA?
We created the second part by adding simulated reads from eukaryotes and prokaryotes in the marine ecosystem. We randomly sampled reads from a simulated marine metagenome (NCBI SRA ID: ERR2185279), which was created by Mitchell Alex et al. \cite{mitchell_alex_2019_3228302} and contained 12,500,000 pairs of 250 bp reads. This data simulates the high diversity of organisms in marine. It contains the reads from 82 eukaryotic, 365 prokaryotic, and DNA/ RNA viruses. Moreover, its sequencing error profile was generated from real data, and shuffled reads were also added as unknown reads. To build the second part of the dataset, we randomly extracted 1,500,000 non-virus reads from this simulated data and kept only the first 200 bp of each read because we currently used the vectors of length 200 in the CNN. In practical applications, the vector size can be adjusted based on the most commonly seen read size.
% And we aligned these extracted reads against the Reference Viral Database (v22.0) \cite{goodacre2018reference} using BLASTN to remove the potential viral reads, 299437 reads are left. 
Finally, we combined these two datasets and got the simulated metagenomic dataset.

To focus on the difficult case where the test set has diverged from the reference sequences, we removed the reference viruses 
% that are highly similar to the test viruses. 
that have similarity with the test set above 40\%.
We aligned RdRps from 16 RNA viruses to the \dataname\ dataset by DIAMOND BLASTP and removed all reference RdRps with similarity greater than 0.4 in \dataname. Finally, the number of reference RdRps under \textit{Bunyavirales}, \textit{Mononegavirales}, and \textit{Picornavirales} are 34, 40, and 60, respectively. 
% All the benchmarking tools that need reference database were run using the same reference and their default parameters.
All the benchmarking tools used this reference database and were run using their default parameters.

% To focus on the performance of each method when the similarity between the testing set and the reference sequence is low, we constructed the dataset whose similarity between the reference database and the 16 testing RNA viruses is below 0.4. 
% , the coverage of different genomes obeys Gaussian distribution.
% (show the figure of the coverage).

% Because the test set becomes an open-set problem, although it will not influence the results of majority voting and PRC, it will introduce false positives in the text-GCN step. Therefore, we need to use additional steps to screen out potential RdRp reads and then use text-GCN to classify. We use HMMER \cite{finn2011hmmer} to solve this problem. Since some families in Pfam have unique taxonomy classifications, we will assign the labels directly to the reads that are classified to these families. And we will classify the remaining identiﬁed sequences by text-GCN. The result is shown in Figure \ref{fig:cami_bm}.

\begin{figure}
	\centering
	\includegraphics[width=0.44\textwidth]{camidata_bm.eps}
	\caption{Benchmarking results on the simulated marine metagenomic data.}
	\label{fig:cami_bm}
\end{figure}

%fixme-Oct31 [Done]: although I made intensive editing, I only highlighted some parts as blue. The blue part means I am not sure about the accuracy of my description. Need your attention on that. 
%fixme-Oct31 [Done]: For the remaining unclassified reads, we can use HMMER to screen out potential RdRp sequences and then use motif GCN to classify these reads. This belongs to method. No need to repeat it here.

Because the reference sequences only contain RdRps, we treat all the RdRp reads as the true samples and all the other reads as false, including the reads from other regions of RNA viruses. Because we have the RdRp annotations for the 16 RNA viruses, we can decide the reads' origins using BLASTN with near 100\% identity.
%To get the RdRp reads, we aligned all the reads against the RdRp genes from 16 RNA viruses using BLASTN and extracted the reads that were identified as RdRps. 
Figure \ref{fig:cami_bm} summarized the read classification results of all benchmarked tools on this dataset. 
The performance of Kaiju and Kraken is not good under the default parameters. Although the precision of Kaiju is 1, its recall is only about 0.007. And Kraken2 doesn't identify any reads in the test set. DIAMOND BLASTX and MMseqs2 are both alignment-based tools. Although MMseqs2 has lower precision, it has a higher recall (0.251) than DIAMOND BLASTX (0.218), leading to a slightly better F-score. Using PRC can increase the recall to 0.464 while keeping the precision at 0.997, compared with BLASTX. The \name\ can further improve the recall to 0.849.

% \red{As mentioned earlier, the viral metagenomic data are affected by contamination from eukaryotes and prokaryotes and it will decrease the identification and classification performance. We also evaluated RdRpBin using simulated datasets with different level of viral enrichment and the details can be found in Supplementary Section 2.}

\red{The contamination from eukaryotes and prokaryotes can affect viral composition analysis. There are some tools available to estimate the level of viral enrichment, such as ViromeQC \cite{zolfo2019detecting}. We conducted a series of experiments using this tool and RdRpBin on different simulation datasets. The results can be found in Supplementary Section 3.}

%fixme-Oct19 [done]: Do you have running time comparison? Reviewers will likely ask for this.
\subsection{Experiment on the real metagenomic data}

We used real metagenomic data to test the performance of our method and other tools. The dataset was downloaded from NCBI SRA (id: SRR9216246). Gideon et al. \cite{mordecai2019endangered} sampled this data from Oncorhynchus tshawytscha and discovered a new coronavirus called Pacific salmon Nidovirus, which belongs to \textit{Nidovirales}. This data may also contain some other RNA viruses.

During pre-possessing, we used fastp \cite{chen2018fastp} to 
% do the quality control 
\red{filter the low-quality reads with its default parameter. If more than 40\% of the bases in the reads have a quality value below Q15, or the reads contain more than 5 Ns, we remove these reads.}
And we used Bowtie 2 \cite{langmead2019scaling} to filter out the reads belonging to the host. After pre-processing, 14,031,851 reads 
% with an average length of 120 bp 
were left. To construct a relatively comprehensive RdRp reference dataset,  we used the representative sequences extracted using CD-HIT with a threshold of 0.95 from the \dataname\ database. This reference database contained 18 orders and 7,008 RdRps. 
We compared \name\ with MMseqs2, Kaiju, and  Kraken2. We didn't compare with DIAMOND BLASTX because we used BLAST to determine the ground truth of reads, which was not fair for other tools when calculating the precision.
All the tools used this dataset as the reference database and were run using their default parameters. The final results are shown in Figure \ref{fig:real_bm}.

% We use the CD-HIT with an identity threshold of 0.95 to remove the redundant sequences from all RdRp sequences and then use the remaining non-redundant sequences to build the reference database. Figure \ref{fig:real_bm} is the identification result.

%fixme-Oct31 [Done]: The caption needs to be more detailed. Each bar is divided into true, false, and unknown? The text said that this figure just recorded the number of reads output by each tool. Table 3 shows the performance after using blast. Not consistent. Should talk about the "interesting" information from this figure. For example, mmseqs tends to overestimate the reads in each order (all green). Nido is commonly identified in fish...
\begin{figure}
	\centering
	\includegraphics[width=0.48\textwidth]{benchmark_real.eps}
	\caption{The number of RdRps found under different orders with different tools. True: \red{RdRp reads supported by BLAST}. False: misclassified reads. Unknown: reads that have no known origin. MMseqs2 has many misclassified reads for multiple orders. }
	\label{fig:real_bm}
\end{figure}

\begin{table}[!t]
	\caption{The precision of each method on the real data.}
	\begin{tabular*}{\columnwidth}{@{\extracolsep\fill}lcccc@{\extracolsep\fill}}
		\toprule
		Method     & \makecell[c]{\# of found \\  RdRp \\ reads}  & \makecell[c]{\# of \\ aligned RdRp \\ reads by \\ BLASTN}     & Precision  & \makecell[c]{Running \\time \\(minutes)$^a$} \\
		\midrule
		\name$^b$ & 306 & 285  &  0.931  & 32.2   \\
		Kaiju     & 165 & 165 & 1.0  & 3.2  \\
		Kraken2     & 142   & 142    & 1.0  & 0.5 \\
		MMseqs2     & 1005   & 270    & 0.269  & 26.4 \\
		\botrule
	\end{tabular*}
	\begin{tablenotes}
	\item[$^{a}$]Benchmarking was performed on a PC with Intel Core i7-9700 (8 cores) CPU and GeForce RTX 2070 GPU.
	\item[$^{b}$]SGA was used to build edges between reads. If the overlap between reads was bigger than 80 bp, the edge was built.
% 	\gray{?? We run them with multiple threads if the tools were available.}
	\end{tablenotes}
	\label{tab:real_bm}
\end{table}

We then examined whether the identified reads are RdRp reads by aligning them to \dataname\ database using BLASTN with near 100\% identity. 
% \gray{We regarded the alignment results as ground truth to count the precision of each method.} 
% Any read that is aligned to annotated RdRp is regarded as true. 
Based on the results, we divided the identified reads into three parts: true, false, and unknown. True refers to reads that are aligned to the annotated RdRp genes in the corresponding orders. False means that the reads are not aligned to RdRp genes or aligned to the wrong orders. And unknown reads mean that the reads can't be aligned to any reference sequence.
The number of aligned RdRp reads and the precision of each method on the real data are shown in Figure \ref{fig:real_bm} and Table \ref{tab:real_bm}, respectively. We can see that although MMseqs2 classifies the most reads, it tends to overestimate the reads in each order and its precision is not high. Although Kaiju and Kraken2 have high precision and fast speed, the number of identified RdRp reads was low ($\leq$ 150). Our tool achieves a superior tradeoff between recall and precision.

\subsection{Discussion}
% \gray{Our model could achieve higher recall than other methods when identifying and classifying the RdRp reads from the metagenomic data based on the experiment result. Especially even when the identity percentage was only 0.4, with the help of applying GCN on the graph of sequences and motifs, our method still can maintain that the F-score was higher than 0.8.}

RNA viruses have high diversity. RdRp is the only gene possessed by most RNA viruses. By employing RdRp and graph-based read classification method, we developed \name\ to improve the tradeoff between recall and precision for RNA virus read classification, which helps derive RNA virus composition and abundance profiles from heterogeneous data. In particular, when the similarity between the test RNA viruses and the reference database is low (such as 0.4), \name\ can still maintain a high F-score ($>$ 0.8). 

The advantages of using GCN are evident for large orders. However, for small classes, lacking sufficient training data jeopardizes the learning ability of GCN. In addition, the number of RdRps in different orders varies significantly. This type of imbalance, if not addressed carefully, can affect the performance of learning. Reads from rare orders tend to be classified into big orders. Data imbalance is a well-studied problem in the field of machine learning. However, conventional methods such as data oversampling and undersampling do not work well for genomic data. We will employ some recently developed methods such as logit adjustment to address this challenge in our future work. 

%fixme-Oct31 [Done]: write something here? GraphSAGE can be mentioned here or earlier 
% The bottleneck of \name\ in running time are building edge between reads and identifying potential RdRp reads using HMMER, which take up $\sim 30\%$ and $\sim 25\%$ of the runtime in the real data experiment, respectively. 
\red{The two most time-consuming steps of RdRpBin are building edges between reads and identifying potential RdRp reads using HMMER, which take $\sim 30\%$ and $\sim 25\%$ of the running time in the real data experiment, respectively.}
For the former, faster reads similarity measuring tools can help \name\ reduce running time. For the latter, we will try more efficient homologous sequence search methods in the future.

% We will apply the idea of GraphSAGE \cite{hamilton2017inductive} to enhance the generalization ability of the model by sampling the neighboring nodes.

% \gray{ 
% We still need to explore how to overcome the impact of data imbalance on GCN to achieve better performance. Moreover, when we build $G_2$, some motifs will be connected to the reads or references from other orders, which will lead to misclassification. We need to think further about the way to remove these redundant edges.

% Moreover, when we need to test new sequences, the graph needs to be rebuilt and retrained, which leads to a longer time required for testing. Therefore, we can apply the idea of GraphSAGE \cite{hamilton2017inductive} to enhance the generalization ability of the model by sampling the neighboring nodes and save time by not retraining.
% }

%%%%%%%%%%%%%%
\section{Data Availability}
\name\ is implemented in Python, which can be downloaded at https://github.com/HubertTang/RdRpBin.

\section{Conflict of Interest}
There is no competing interest.

% \section{Author contributions statement}

% Must include all authors, identified by initials, for example:
% S.R. and D.A. conceived the experiment(s),  S.R. conducted the experiment(s), S.R. and D.A. analysed the results.  S.R. and D.A. wrote and reviewed the manuscript.

\section{Funding}
%The authors thank the computational support by the HPC of the Department of Electrical Engineering of City University of Hong Kong. 
The work is supported by the General Research Fund project 11206819 of RGC of Hong Kong SAR, China. 


%USE THE BELOW OPTIONS IN CASE YOU NEED AUTHOR YEAR FORMAT.
% \bibliographystyle{abbrvnat}
% \bibliography{reference}

%USE THE BELOW OPTIONS IN CASE YOU NEED NUMBERED FORMAT. UNCOMMENT THE ABOVE TWO LINES.
\bibliographystyle{plain}
\bibliography{reference}


% %% sample for biography with author's image
% \begin{biography}{{\color{black!20}\rule{77pt}{77pt}}}{\author{Author Name.} This is sample author biography text. The values provided in the optional argument is meant for sample purpose. There is no need to include the width and height of an image in the optional argument for live articles. This is sample author biography text this is sample author biography text this is sample author biography text this is sample author biography text this is sample author biography text this is sample author biography text this is sample author biography text this is sample author biography text.}
% \end{biography}

%TC:ignore
%% sample for biography without author's image
\begin{biography}{}{\author{Xubo Tang} is currently pursuing his Ph.D. degree at the City University of Hong Kong. His main research interests include computational biology and bioinformatics, particularly applying deep learning models to analyze genomic data.}
\end{biography}
\begin{biography}{}{\author{Jiayu Shang} received his bachelor’s degree from Sun Yat-sen University. He is now pursuing his Ph.D. degree at the City University of Hong Kong. His research interest is bioinformatics, with a focus on algorithm design for analyzing microbial sequencing data.}
\end{biography}
\begin{biography}{}{\author{Yanni Sun}  is currently an associate professor in the Department of Electrical Engineering at the City University of Hong Kong.  She got her Ph.D. in Computer Science and Engineering from Washington University in Saint Louis, USA. Her research interests are sequence analysis and metagenomics.}
\end{biography}
%TC:endignore
\end{document}
