# Supplementary material for: RdRp-based sensitive taxonomic classification of RNA viruses for metagenomic data
Source: Brief Bioinform. 2022 Feb 7;23(2):bbac011. doi: 10.1093/bib/bbac011 (PMC8921650; doi:10.1093/bib/bbac011)
Supplement: suppl_data_bbac011 [file suppl_data_bbac011.zip › reference.bib]

@article{zhongming2020ipbes,
  title={{IPBES Workshop Report on Biodiversity and Pandemics}},
  author={Zhongming, Zhu and Linong, Lu and Wangqiang, Zhang and Wei, Liu and others},
  year={2020}
}

@article{anthony2013strategy,
  title={{A strategy to estimate unknown viral diversity in mammals}},
  author={Anthony, Simon J and Epstein, Jonathan H and Murray, Kris A and Navarrete-Macias, Isamara and Zambrana-Torrelio, Carlos M and Solovyov, Alexander and Ojeda-Flores, Rafael and Arrigo, Nicole C and Islam, Ariful and Ali Khan, Shahneaz and others},
  journal={MBio},
  volume={4},
  number={5},
  pages={e00598--13},
  year={2013},
  publisher={Am Soc Microbiol}
}

@article{williamson2012metagenomic,
  title={{Metagenomic exploration of viruses throughout the Indian Ocean}},
  author={Williamson, Shannon J and Allen, Lisa Zeigler and Lorenzi, Hernan A and Fadrosh, Douglas W and Brami, Daniel and Thiagarajan, Mathangi and McCrow, John P and Tovchigrechko, Andrey and Yooseph, Shibu and Venter, J Craig},
  journal = {PLOS ONE},
  month = {10},
  volume = {7},
  year={2012},
  pages = {1-15},
  publisher={Public Library of Science}
}

@article{fierer2012cross,
  title={{Cross-biome metagenomic analyses of soil microbial communities and their functional attributes}},
  author={Fierer, Noah and Leff, Jonathan W and Adams, Byron J and Nielsen, Uffe N and Bates, Scott Thomas and Lauber, Christian L and Owens, Sarah and Gilbert, Jack A and Wall, Diana H and Caporaso, J Gregory},
  journal={Proceedings of the National Academy of Sciences},
  volume={109},
  number={52},
  pages={21390--21395},
  year={2012},
  publisher={National Acad Sciences}
}

@article{aggarwala2017viral,
  title={{Viral communities of the human gut: metagenomic analysis of composition and dynamics}},
  author={Aggarwala, Varun and Liang, Guanxiang and Bushman, Frederic D},
  journal={Mobile DNA},
  volume={8},
  number={1},
  pages={1--10},
  year={2017},
  publisher={BioMed Central}
}

@article{altschul1990basic,
  title={{Basic local alignment search tool}},
  author={Altschul, Stephen F and Gish, Warren and Miller, Webb and Myers, Eugene W and Lipman, David J},
  journal={Journal of Molecular Biology},
  volume={215},
  number={3},
  pages={403--410},
  year={1990},
  publisher={Elsevier}
}

@article{menzel2016fast,
  title={{Fast and sensitive taxonomic classification for metagenomics with Kaiju}},
  author={Menzel, Peter and Ng, Kim Lee and Krogh, Anders},
  journal={Nature Communications},
  volume={7},
  number={1},
  pages={1--9},
  year={2016},
  publisher={Nature Publishing Group}
}

@article{wood2019improved,
  title={{Improved metagenomic analysis with Kraken 2}},
  author={Wood, Derrick E and Lu, Jennifer and Langmead, Ben},
  journal={Genome Biology},
  volume={20},
  number={1},
  pages={1--13},
  year={2019},
  publisher={Springer}
}

@article{beghini2021integrating,
  title={{Integrating taxonomic, functional, and strain-level profiling of diverse microbial communities with bioBakery 3}},
  author={Beghini, Francesco and McIver, Lauren J and Blanco-M{\'\i}guez, Aitor and Dubois, Leonard and Asnicar, Francesco and Maharjan, Sagun and Mailyan, Ana and Manghi, Paolo and Scholz, Matthias and Thomas, Andrew Maltez and others},
  journal={Elife},
  volume={10},
  pages={e65088},
  year={2021},
  publisher={eLife Sciences Publications Limited}
}

@article{tovo2020taxonomic,
  title={{Taxonomic classification method for metagenomics based on core protein families with Core-Kaiju}},
  author={Tovo, Anna and Menzel, Peter and Krogh, Anders and Cosentino Lagomarsino, Marco and Suweis, Samir},
  journal={Nucleic Acids Research},
  volume={48},
  number={16},
  pages={e93--e93},
  year={2020},
  publisher={Oxford University Press}
}

@article{sczyrba2017critical,
  title={{Critical Assessment of Metagenome Interpretation-a benchmark of metagenomics software}},
  author={Sczyrba, Alexander and Hofmann, Peter and Belmann, Peter and Koslicki, David and Janssen, Stefan and Dr{\"o}ge, Johannes and Gregor, Ivan and Majda, Stephan and Fiedler, Jessika and Dahms, Eik and others},
  journal={Nature Methods},
  volume={14},
  number={11},
  pages={1063--1071},
  year={2017},
  publisher={Nature Publishing Group}
}

@article{wolf2018origins,
  title={{Origins and evolution of the global RNA virome}},
  author={Wolf, Yuri I and Kazlauskas, Darius and Iranzo, Jaime and Luc{\'\i}a-Sanz, Adriana and Kuhn, Jens H and Krupovic, Mart and Dolja, Valerian V and Koonin, Eugene V},
  journal={MBio},
  volume={9},
  number={6},
  pages={e02329--18},
  year={2018},
  publisher={Am Soc Microbiol}
}

@article{venkataraman2018rna,
  title={{RNA dependent RNA polymerases: insights from structure, function and evolution}},
  author={Venkataraman, Sangita and Prasad, Burra VLS and Selvarajan, Ramasamy},
  journal={Viruses},
  volume={10},
  number={2},
  pages={76},
  year={2018},
  publisher={Multidisciplinary Digital Publishing Institute}
}

@article{seo2018deepfam,
  title={{DeepFam: deep learning based alignment-free method for protein family modeling and prediction}},
  author={Seo, Seokjun and Oh, Minsik and Park, Youngjune and Kim, Sun},
  journal={Bioinformatics},
  volume={34},
  number={13},
  pages={i254--i262},
  year={2018},
  publisher={Oxford University Press}
}

@article{zhou2015predicting,
  title={{Predicting effects of noncoding variants with deep learning--based sequence model}},
  author={Zhou, Jian and Troyanskaya, Olga G},
  journal={Nature Methods},
  volume={12},
  number={10},
  pages={931--934},
  year={2015},
  publisher={Nature Publishing Group}
}

@article{kipf2016semi,
  title={{Semi-supervised classification with graph convolutional networks}},
  author={Kipf, Thomas N and Welling, Max},
  journal={arXiv preprint arXiv:1609.02907},
  year={2016}
}

@article{hong2020graph,
  title={{Graph convolutional networks for hyperspectral image classification}},
  author={Hong, Danfeng and Gao, Lianru and Yao, Jing and Zhang, Bing and Plaza, Antonio and Chanussot, Jocelyn},
  journal={IEEE Transactions on Geoscience and Remote Sensing},
  year={2020},
  publisher={IEEE}
}

@inproceedings{chen2019multi,
  title={{Multi-label image recognition with graph convolutional networks}},
  author={Chen, Zhao-Min and Wei, Xiu-Shen and Wang, Peng and Guo, Yanwen},
  booktitle={Proceedings of the IEEE/CVF Conference on Computer Vision and Pattern Recognition},
  pages={5177--5186},
  year={2019}
}

@inproceedings{yao2019graph,
  title={{Graph convolutional networks for text classification}},
  author={Yao, Liang and Mao, Chengsheng and Luo, Yuan},
  booktitle={Proceedings of the AAAI Conference on Artificial Intelligence},
  volume={33},
  pages={7370--7377},
  year={2019}
}

@article{wang2019dynamic,
  title={{Dynamic graph cnn for learning on point clouds}},
  author={Wang, Yue and Sun, Yongbin and Liu, Ziwei and Sarma, Sanjay E and Bronstein, Michael M and Solomon, Justin M},
  journal={Acm Transactions On Graphics},
  volume={38},
  number={5},
  pages={1--12},
  year={2019},
  publisher={ACM New York, NY, USA}
}

@article{shang2021bacteriophage,
    author = {Shang, Jiayu and Jiang, Jingzhe and Sun, Yanni},
    title = "{{Bacteriophage classification for assembled contigs using graph convolutional network}}",
    journal = {Bioinformatics},
    volume = {37},
    pages = {i25-i33},
    year = {2021},
    month = {07},
    issn = {1367-4803}
}

@phdthesis{fout2017protein,
  title={{Protein interface prediction using graph convolutional networks}},
  author={Fout, Alex M},
  year={2017},
  school={Colorado State University}
}

@article{mistry2021pfam,
  title={{Pfam: The protein families database in 2021}},
  author={Mistry, Jaina and Chuguransky, Sara and Williams, Lowri and Qureshi, Matloob and Salazar, Gustavo A and Sonnhammer, Erik LL and Tosatto, Silvio CE and Paladin, Lisanna and Raj, Shriya and Richardson, Lorna J and others},
  journal={Nucleic Acids Research},
  volume={49},
  number={D1},
  pages={D412--D419},
  year={2021},
  publisher={Oxford University Press}
}

@article{wheeler2014skylign,
  title={{Skylign: a tool for creating informative, interactive logos representing sequence alignments and profile hidden Markov models}},
  author={Wheeler, Travis J and Clements, Jody and Finn, Robert D},
  journal={BMC Bioinformatics},
  volume={15},
  number={1},
  pages={1--9},
  year={2014},
  publisher={Springer}
}

@article{buchfink2021sensitive,
  title={{Sensitive protein alignments at tree-of-life scale using DIAMOND}},
  author={Buchfink, Benjamin and Reuter, Klaus and Drost, Hajk-Georg},
  journal={Nature Methods},
  volume={18},
  number={4},
  pages={366--368},
  year={2021},
  publisher={Nature Publishing Group}
}

@inproceedings{macskassy2003simple,
  title={{A simple relational classifier}},
  author={Macskassy, Sofus A and Provost, Foster},
  booktitle={Proceedings of the Second Workshop on Multi-Relational Data Mining (MRDM-2003) at KDD-2003},
  pages={64-76},
  year={2003}
}

@article{grant2011fimo,
  title={{FIMO: scanning for occurrences of a given motif}},
  author={Grant, Charles E and Bailey, Timothy L and Noble, William Stafford},
  journal={Bioinformatics},
  volume={27},
  number={7},
  pages={1017--1018},
  year={2011},
  publisher={Oxford University Press}
}

@article{finn2011hmmer,
  title={{HMMER web server: interactive sequence similarity searching}},
  author={Finn, Robert D and Clements, Jody and Eddy, Sean R},
  journal={Nucleic Acids Research},
  volume={39},
  number={suppl\_2},
  pages={W29--W37},
  year={2011},
  publisher={Oxford University Press}
}

@article{mordecai2019endangered,
  title={{Endangered wild salmon infected by newly discovered viruses}},
  author={Mordecai, Gideon J and Miller, Kristina M and Di Cicco, Emiliano and Schulze, Angela D and Kaukinen, Karia H and Ming, Tobi J and Li, Shaorong and Tabata, Amy and Teffer, Amy and Patterson, David A and others},
  journal={Elife},
  volume={8},
  pages={e47615},
  year={2019},
  publisher={eLife Sciences Publications Limited}
}

@inproceedings{hamilton2017inductive,
  title={{Inductive representation learning on large graphs}},
  author={Hamilton, William L and Ying, Rex and Leskovec, Jure},
  booktitle={Proceedings of the 31st International Conference on Neural Information Processing Systems},
  pages={1025--1035},
  year={2017}
}


@article{paez2017nontargeted,
  title={{Nontargeted virus sequence discovery pipeline and virus clustering for metagenomic data}},
  author={Paez-Espino, David and Pavlopoulos, Georgios A and Ivanova, Natalia N and Kyrpides, Nikos C},
  journal={Nature Protocols},
  volume={12},
  number={8},
  pages={1673--1682},
  year={2017},
  publisher={Nature Publishing Group}
}

@article{zanotto1996reevaluation,
  title={{A reevaluation of the higher taxonomy of viruses based on RNA polymerases}},
  author={Zanotto, PM de and Gibbs, Mark J and Gould, Ernest A and Holmes, Edward C},
  journal={Journal of Virology},
  volume={70},
  number={9},
  pages={6083--6096},
  year={1996},
  publisher={Am Soc Microbiol}
}

@article{jones2008global,
  title={{Global trends in emerging infectious diseases}},
  author={Jones, Kate E and Patel, Nikkita G and Levy, Marc A and Storeygard, Adam and Balk, Deborah and Gittleman, John L and Daszak, Peter},
  journal={Nature},
  volume={451},
  number={7181},
  pages={990--993},
  year={2008},
  publisher={Nature Publishing Group}
}

@article{davila2019review,
  title={{A review on viral metagenomics in extreme environments}},
  author={D{\'a}vila-Ramos, Sonia and Castel{\'a}n-S{\'a}nchez, Hugo G and Mart{\'\i}nez-{\'A}vila, Liliana and S{\'a}nchez-Carbente, Mar{\'\i}a del Rayo and Peralta, Ra{\'u}l and Hern{\'a}ndez-Mendoza, Armando and Dobson, Alan DW and Gonzalez, Ram{\'o}n A and Pastor, Nina and Batista-Garc{\'\i}a, Ram{\'o}n Alberto},
  journal={Frontiers in Microbiology},
  volume={10},
  pages={2403},
  year={2019},
  publisher={Frontiers}
}

@article{lin2017drvm,
  title={{drVM: a new tool for efficient genome assembly of known eukaryotic viruses from metagenomes}},
  author={Lin, Hsin-Hung and Liao, Yu-Chieh},
  journal={Gigascience},
  volume={6},
  number={2},
  pages={1--10},
  year={2017},
  publisher={Oxford University Press}
}

@article{li2016vip,
  title={{VIP: an integrated pipeline for metagenomics of virus identification and discovery}},
  author={Li, Yang and Wang, Hao and Nie, Kai and Zhang, Chen and Zhang, Yi and Wang, Ji and Niu, Peihua and Ma, Xuejun},
  journal={Scientific Reports},
  volume={6},
  number={1},
  pages={1--10},
  year={2016},
  publisher={Nature Publishing Group}
}

@article{balloux2017q,
  title={{Q\&A: What are pathogens, and what have they done to and for us?}},
  author={Balloux, Francois and van Dorp, Lucy},
  journal={BMC Biology},
  volume={15},
  number={1},
  pages={1--6},
  year={2017},
  publisher={BioMed Central}
}

@article{steinegger2017mmseqs2,
  title={{MMseqs2 enables sensitive protein sequence searching for the analysis of massive data sets}},
  author={Steinegger, Martin and S{\"o}ding, Johannes},
  journal={Nature Biotechnology},
  volume={35},
  number={11},
  pages={1026--1028},
  year={2017},
  publisher={Nature Publishing Group}
}

@article{li2006cd,
  title={{Cd-hit: a fast program for clustering and comparing large sets of protein or nucleotide sequences}},
  author={Li, Weizhong and Godzik, Adam},
  journal={Bioinformatics},
  volume={22},
  number={13},
  pages={1658--1659},
  year={2006},
  publisher={Oxford University Press}
}

@article{bailey1994fitting,
  title={{Fitting a mixture model by expectation maximization to discover motifs in bipolymers}},
  author={Bailey, Timothy L and Elkan, Charles and others},
  year={1994},
  publisher={Department of Computer Science and Engineering, University of California~…}
}

@article{lefkowitz2018virus,
  title={{Virus taxonomy: the database of the International Committee on Taxonomy of Viruses (ICTV)}},
  author={Lefkowitz, Elliot J and Dempsey, Donald M and Hendrickson, Robert Curtis and Orton, Richard J and Siddell, Stuart G and Smith, Donald B},
  journal={Nucleic Acids Research},
  volume={46},
  number={D1},
  pages={D708--D717},
  year={2018},
  publisher={Oxford University Press}
}

@article{gorbalenya2018increasing,
  title={{Increasing the number of available ranks in virus taxonomy from five to ten and adopting the Baltimore classes as taxa at the basal rank}},
  author={Gorbalenya, Alexander E},
  journal={Archives of Virology},
  volume={163},
  number={10},
  pages={2933--2936},
  year={2018},
  publisher={Springer}
}

@article{international2020new,
  title={{The new scope of virus taxonomy: partitioning the virosphere into 15 hierarchical ranks}},
  author={International Committee on Taxonomy of Viruses Executive Committee and others},
  journal={Nature Microbiology},
  volume={5},
  number={5},
  pages={668},
  year={2020},
  publisher={Nature Publishing Group}
}

@article{walker2021changes,
  title={{Changes to virus taxonomy and to the International Code of Virus Classification and Nomenclature ratified by the International Committee on Taxonomy of Viruses (2021)}},
  author={Walker, Peter J and Siddell, Stuart G and Lefkowitz, Elliot J and Mushegian, Arcady R and Adriaenssens, Evelien M and Alfenas-Zerbini, Poliane and Davison, Andrew J and Dempsey, Donald M and Dutilh, Bas E and Garc{\'\i}a, Mar{\'\i}a Laura and others},
  journal={Archives of Virology},
  volume={166},
  number={9},
  pages={2633--2648},
  year={2021},
  publisher={Springer}
}

@article{simpson2012efficient,
  title={{Efficient de novo assembly of large genomes using compressed data structures}},
  author={Simpson, Jared T and Durbin, Richard},
  journal={Genome Research},
  volume={22},
  number={3},
  pages={549--556},
  year={2012},
  publisher={Cold Spring Harbor Lab}
}

@article{chen2018fastp,
  title={{fastp: an ultra-fast all-in-one FASTQ preprocessor}},
  author={Chen, Shifu and Zhou, Yanqing and Chen, Yaru and Gu, Jia},
  journal={Bioinformatics},
  volume={34},
  number={17},
  pages={i884--i890},
  year={2018},
  publisher={Oxford University Press}
}

@article{langmead2019scaling,
  title={{Scaling read aligners to hundreds of threads on general-purpose processors}},
  author={Langmead, Ben and Wilks, Christopher and Antonescu, Valentin and Charles, Rone},
  journal={Bioinformatics},
  volume={35},
  number={3},
  pages={421--432},
  year={2019},
  publisher={Oxford University Press}
}

@article{sayers2019database,
  title={{Database resources of the national center for biotechnology information}},
  author={Sayers, Eric W and Agarwala, Richa and Bolton, Evan E and Brister, J Rodney and Canese, Kathi and Clark, Karen and Connor, Ryan and Fiorini, Nicolas and Funk, Kathryn and Hefferon, Timothy and others},
  journal={Nucleic Acids Research},
  volume={47},
  number={D1},
  pages={D23-D28},
  year={2019},
  publisher={Oxford University Press}
}

@article{huang2012art,
  title={{ART: a next-generation sequencing read simulator}},
  author={Huang, Weichun and Li, Leping and Myers, Jason R and Marth, Gabor T},
  journal={Bioinformatics},
  volume={28},
  number={4},
  pages={593--594},
  year={2012},
  publisher={Oxford University Press}
}

@article{simmonds2017virus,
  title={{Virus taxonomy in the age of metagenomics}},
  author={Simmonds, Peter and Adams, Mike J and Benk{\H{o}}, M{\'a}ria and Breitbart, Mya and Brister, J Rodney and Carstens, Eric B and Davison, Andrew J and Delwart, Eric and Gorbalenya, Alexander E and Harrach, Bal{\'a}zs and others},
  journal={Nature Reviews Microbiology},
  volume={15},
  number={3},
  pages={161--168},
  year={2017},
  publisher={Nature Publishing Group}
}

@article{fritz2019camisim,
  title={{CAMISIM: simulating metagenomes and microbial communities}},
  author={Fritz, Adrian and Hofmann, Peter and Majda, Stephan and Dahms, Eik and Dr{\"o}ge, Johannes and Fiedler, Jessika and Lesker, Till R and Belmann, Peter and DeMaere, Matthew Z and Darling, Aaron E and others},
  journal={Microbiome},
  volume={7},
  number={1},
  pages={1--12},
  year={2019},
  publisher={BioMed Central}
}

@misc{mitchell_alex_2019_3228302,
  author       = {Mitchell, Alex and
                  Scheremetjew, Maxim and
                  De Moro, Gianluca and
                  Fosso, Bruno and
                  Santamaria, Monica and
                  Pesole, Graziano and
                  Raj, Shriya and
                  Bongo, Lars Ailo and
                  Willassen, Nils Peder and
                  Finn, Robert D.},
  title        = {{ELIXIR-EXCELERATE D6.3: Report describing a set of 
                   tools, pipelines and search engine for
                   interrogation of marine metagenomic data.}},
  month        = may,
  year         = 2019,
  publisher    = {Zenodo},
  doi          = {10.5281/zenodo.3228302},
  url          = {https://doi.org/10.5281/zenodo.3228302}
}

@article{goodacre2018reference,
  title={{A reference viral database (RVDB) to enhance bioinformatics analysis of high-throughput sequencing for novel virus detection}},
  author={Goodacre, Norman and Aljanahi, Aisha and Nandakumar, Subhiksha and Mikailov, Mike and Khan, Arifa S},
  journal={MSphere},
  volume={3},
  number={2},
  pages={e00069--18},
  year={2018},
  publisher={Am Soc Microbiol}
}

@misc{WoRMS20211027, 
    author = {Horton, T. and Kroh, A. and Ahyong, S. and Bailly, N. and Bieler, R. and Boyko, C.B. and Brandão, S.N. and Gofas, S. and Hooper, J.N.A. and Hernandez, F. and Mees, J. and others},
    note = {Accessed: 2021-10-27},
    title = {{World Register of Marine Species (WoRMS)}},
    url = {https://www.marinespecies.org},
    year = {2021},
    publisher = {WoRMS Editorial Board},
    urldate = {2021-10-27}
}

@article{menon2020long,
  title={Long-tail learning via logit adjustment},
  author={Menon, Aditya Krishna and Jayasumana, Sadeep and Rawat, Ankit Singh and Jain, Himanshu and Veit, Andreas and Kumar, Sanjiv},
  journal={arXiv preprint arXiv:2007.07314},
  year={2020}
}

@article{zolfo2019detecting,
  title={Detecting contamination in viromes using ViromeQC},
  author={Zolfo, Moreno and Pinto, Federica and Asnicar, Francesco and Manghi, Paolo and Tett, Adrian and Bushman, Frederic D and Segata, Nicola},
  journal={Nature Biotechnology},
  volume={37},
  number={12},
  pages={1408--1412},
  year={2019},
  publisher={Nature Publishing Group}
}
